# Supplementary material for: Molecular Profiling of Keratinocyte Skin Tumors Links Staphylococcus aureus Overabundance and Increased Human β-Defensin-2 Expression to Growth Promotion of Squamous Cell Carcinoma
Source: Cancers (Basel). 2020 Feb 26;12(3):541. doi: 10.3390/cancers12030541 (PMC7139500; doi:10.3390/cancers12030541)
Supplement: Supplementary file 1 [file cancers-12-00541-s001.zip]

Archive with 4 entries (3 files):
- cancers-650819-supplementary-final check 2/
- cancers-650819-supplementary-final check 2/cancers-650819-supplementary-final check 2.docx
- cancers-650819-supplementary-final check 2/cancers-650819-supplementary-final check 2.pdf
- cancers-650819-supplementary-final check 2/cancers-650819-supplementary-final check.xlsx
