# Supplementary material for: Molecular Profiling of Keratinocyte Skin Tumors Links Staphylococcus aureus Overabundance and Increased Human β-Defensin-2 Expression to Growth Promotion of Squamous Cell Carcinoma
Source: Cancers (Basel). 2020 Feb 26;12(3):541. doi: 10.3390/cancers12030541 (PMC7139500; doi:10.3390/cancers12030541)
Supplement: Supplementary file 1 [file cancers-12-00541-s001.zip › cancers-650819-supplementary-final check 2/cancers-650819-supplementary-final check.xlsx]

## Sheet: Table S1
Sample ID	Age	Sex	Condition	Tumor region	Exact location (if available)	Specimen type	Microbiota analysis	Bacterial load (microscopy)	Fungal load (microscopy)	AMP qPCR	16S qPCR	Staphylococcus qPCR	S. aureus qPCR	S. epidermidis	FISH	Hyper/Parakeratosis	Inflammation Score	Inflammation %	Neutrophiles
1	76	Male	AK	Head	Frontal	Total excision	X	X	X	X	X	X	X	X	X	X	X	X	X
2	68	Male	AK	Ear	Ear helix, left	Punch biopsy	X	X	X	X						X	X	X	X
3	74	Male	AK	Cheek	Cheek left	Total excision	X	X	X	X		X	X	X		X	X	X	X
4	60	Male	AK	Nose	Nose bridge middle	Punch biopsy	X	X	X	X	X	X	X	X	X	X	X	X	X
5	60	Male	AK	Head	Parietal, middle	Punch biopsy	X	X	X	X	X	X	X	X		X	X	X	X
6	74	Male	AK	Upper arm	Left	Punch biopsy	X	X	X		X	X				X	X	X	X
7	71	Male	AK	Ear	Preauricular left	Total excision	X	X	X		X	X	X	X		X	X	X	X
8	60	Female	AK	Nose	Glabella	Total excision	X	X	X	X	X	X		X		X	X	X	X
9	86	Female	AK	Upper lip	Right	Punch biopsy	X	X	X	X	X	X	X	X	X	X	X	X	X
10	67	Female	AK	Jaw	Right	Total excision	X	X	X	X	X	X	X	X	X	X	X	X	X
11	73	Male	AK	Eye	Orbita, right	Punch biopsy	X	X	X	X	X	X	X	X	X	X	X	X	X
12	94	Female	AK	Head	Frontolateral, left	Punch biopsy	X	X	X	X	X	X	X	X		X	X	X	X
13	77	Female	AK	Preauricular	Right	Total excision		X	X	X	X	X	X			X	X	X	X
14	75	Male	AK	Nose	Tip	Punch biopsy		X	X	X	X	X	X			X	X	X	X
15	75	Male	AK	Temple	Right	Total excision/shaving		X	X	X	X	X	X			X	X	X	X
16	72	Male	AK	Neck	Right	Total excision/shaving		X	X	X	X	X	X			X	X	X	X
17	90	Female	AK	Cheek	Right	Total excision/shaving		X	X		X	X	X			X	n.a.	n.a.	n.a.
18	90	Female	AK	Cheek	Left	Total excision/shaving		X	X		X	X	X			X	X	X	X
19	75	Female	AK	Eyebrow	Left	Total excision/shaving		X	X	X	X	X	X			X	n.a.	n.a.	n.a.
20	75	Female	AK	Cheek	Right	Total excision/shaving		X	X	X	X	X	X			X	X	X	X
21	75	Female	AK	Nose	Bridge	Total excision/shaving		X	X	X	X	X	X			X	n.a.	n.a.	n.a.
22	82	Male	AK	Parietal		Total excision/shaving		X	X	X	X	X	X			X	X	X	X
23	48	Male	AK	Scalp	Parietal	Total excision		X	X	X	X	X	X			X	n.a.	n.a.	n.a.
24	77	Female	AK	Cheek	Left	Total excision		X	X	X		X				X	X	X	X
25	75	Male	AK	Ear	Ear helix, left	Total excision/shaving		X	X	X						X	n.a.	n.a.	n.a.
26	87	Male	SCC	Ear	Ear helix, right	Total excision	X	X	X	X	X	X		X		X	X	X	X
27	79	Female	SCC	Cheek	Right	Total excision	X	X	X	X	X	X	X	X		X	X	X	X
28	72	Male	SCC	Forehead	Parietal,left	Total excision	X	X	X	X	X	X	X	X	X	X	X	X	X
29	83	Male	SCC	Temple	Left	Punch biopsy	X	X	X	X						X	X	X	X
30	80	Female	SCC	Jaw	Angulus mandibularis, right	Punch biopsy	X	X	X	X	X	X	X	X	X	X	X	X	X
31	82	Female	SCC	Hand	Dorsum, right	Total excision	X	X	X	X	X	X	X	X		X	X	X	X
32	73	Female	SCC	Hand	Dorsum, left	Total excision	X	X	X	X	X	X	X	X		X	X	X	X
33	83	Female	SCC	Behind ear	Retroauricular, left	Total excision	X	X	X	X	X	X	X	X		X	X	X	X
34	84	Male	SCC	Wrist	Volar, right	Total excision	X	X	X	X	X	X	X	X	X	X	X	X	X
35	83	Male	SCC	Upper arm	Right	Punch biopsy	X	X	X	X	X	X				X	X	X	X
36	91	Male	SCC	Head	High frontal, middle	Punch biopsy	X	X	X	X	X	X		X	X	X	X	X	X
37	71	Male	SCC	Under the eye	Infraorbital, left	Total excision	X	X	X	X	X	X	X	X	X	X	X	X	X
38	72	Female	SCC	Forehead		Total excision		X	X	X	X	X	X			X	X	X	X
39	96	Female	SCC	Cheek	Left	Total excision/shaving		X	X	X	X	X	X			X	X	X	X
40	93	Female	SCC	Nose	Bridge, right	Total excision		X	X	X	X	X	X			X	X	X	X
41	88	Male	SCC	Scalp	Occipital	Total excision		X	X	X	X	X	X			X	X	X	X
42	84	Male	SCC	Cheek	Right	Total excision		X	X	X	X	X	X			X	X	X	X
43	84	Male	SCC	Forehead	Frontal, left	Punch biopsy		X	X	X	X	X	X			X	X	X	X
44	77	Male	SCC	Scalp	Temporal, left	Total excision		X	X	X	X	X	X			X	X	X	X
45	83	Female	SCC	Scalp	Parietal, left	Punch biopsy		X	X	X	X	X	X			X	X	X	X
46	88	Male	SCC	Scalp	Frontal	Total excision		X	X	X	X	X	X			X	X	X	X
47	88	Male	SCC	Ear	Ear helix, left	Total excision		X	X	X	X	X	X			X	X	X	X
48	82	Male	BCC	Head	Temporal, right	Total excision	X	X	X	X	X	X	X	X	X	X	X	X	X
49	90	Male	BCC	Shoulder	Left	Total excision	X	X	X	X	X	X	X	X	X	X	X	X	X
50	67	Female	BCC	Cheek	Left	Punch biopsy	X	X	X	X	X	X	X	X	X	X	X	X	X
51	69	Female	BCC	Eyebrow	Lateral, left	Punch biopsy	X	X	X		X					X	X	X	X
52	62	Female	BCC	Nose	Glabella	Punch biopsy	X	X	X	X	X	X	X	X		X	X	X	X
53	82	Female	BCC	Cheek	Right	Total excision	X	X	X	X	X	X	X	X		X	X	X	X
54	80	Male	BCC	Ear	Retroauricular, right	Total excision	X	X	X	X	X				X	X	X	X	X
55	81	Male	BCC	Cheek	Mandibular, left	Punch biopsy	X	X	X		X			X		X	X	X	X
56	70	Male	BCC	Forehead	Frontal	Total excision	X	X	X	X	X	X	X	X		X	X	X	X
57	81	Male	BCC	Neck	Left	Punch biopsy	X	X	X	X	X	X	X	X		X	X	X	X
58	58	Male	BCC	Shoulder	Right	Total excision	X	X	X	X	X	X	X	X	X	X	X	X	X
59	47	Female	BCC	Shoulder	Frontal, left	Total excision	X	X	X	X	X	X	X	X		X	X	X	X
60	83	Female	BCC	Temple	Right	Total excision	X	X	X	X	X	X	X			X	X	X	X
61	60	Male	NS	Forehead	Temporal, right	Total excision	X	X	X	X	X	X	X	X
62	77	Male	NS (adjacent to sample 44)	Scalp	Temporal, left	Total excision	X	X	X	X	X	X	X	X
63	83	Female	NS	Cheek	Reg. zygomatica, right	Total excision	X	X	X	X	X	X	X	X
64	83	Female	NS (adjacent to sample 45)	Scalp	Temporal, left	Total excision	X	X	X	X	X	X	X	X
65	77	Male	NS	Scalp	Parietal	Total excision	X	X	X	X	X	X	X
66	44	Male	NS	Neck		Total excision	X	X	X	X	X	X	X	X
67	71	Female	NS	Forehead		Total excision	X	X	X	X	X	X	X	X
68	79	Male	NS	Forehead		Total excision	X	X	X	X	X	X	X	X
69	88	Male	NS (adjacent to sample 47)	Ear		Total excision	X	X	X	X	X	X	X
70	86	Male	NS	Cheek		Total excision	X	X	X	X	X	X	X
71	54	Female	HS	Chest		Total excision	X	X	X	X			X	X
72	60	Female	HS	Chest		Total excision	X	X	X	X			X	X
73	60	Female	HS	Chest		Total excision	X	X	X	X	X	X	X	X
74	46	Female	HS	Chest		Total excision	X	X	X	X	X	X	X	X
75	52	Female	HS	Chest		Total excision	X	X	X	X	X	X	X	X
76	63	Male	HS	Ear		Total excision	X							X
77	22	Female	HS	Ear		Total excision	X
78	22	Female	HS	Ear		Total excision	X
79	58	Female	HS	Chin		Total excision	X							X
80	48	Female	HS	Spine		Total excision	X
81	78	Female	HS	Nose		Total excision	X
82	57	Female	HS	Chest		Total excision	X
83	22	Female	HS	Ear		Total excision	X
84	62	Female	PS	Elbow	Left	Punch biopsy					X	X	X
85	41	Female	PS	Foot	Media, left	Punch biopsy					X	X	X
86	38	Female	PS	Foot	Lateral, right	Punch biopsy					X	X	X
87	71	Female	PS	Back	Lateral, left	Punch biopsy					X	X	X
88	31	Female	PS	Forehead	Right	Punch biopsy					X	X	X
Note: AK, aktinic keratosis; SCC, squamous cell carcinoma; BCC, basal cell carcinoma; NS, normal skin (adjacent to tumor); HS, healthy skin; PS, psoriasis

## Sheet: Table S2
TABLE S2. Primers used in this study
Gene symbol	Gene name	Primers	Sequence (5' to 3')	Reference
16S rRNA	16S ribosomal RNA	27F	AGAGTTTGATCCTGGCTCAG	[95]
		357R	CTGCTGCCTYCCGTA
16S rRNA	16S ribosomal RNA (pan-bacterial)	F 1369	CGGTGAATACGTTCCCGG	[96]
		R 1492	TACGGCTACCTTGTTACGACTT
nuc A	Thermostable nuclease gene (Staphylococcus aureus specific)	F	GCGATTGATGGTGATACGGTT	[88,33]
		R	AGCCAAGCCTTGACGAACTAAAGC
16S rRNA	16S ribosomal RNA (Staphylococcus genus)	F	TGAGTGATGAAGGTCTTCGGATC	[89]
		R	ATAACGCTTGCCACCTACGTATTAC
16S rRNA	16S ribosomal RNA (P. acnes specific)	PA74F	TTTTGTGGGGTGCTCGAG	[83]
		PA216R	CCAACCGCCGAAACTTTC
hBD-1	Human beta defensin-1	F	AGATGGCCTCAGGTGGTAACTTT	[90]
		R	GGGCAGGCAGAATAGAGACATT
hBD-2	Human beta defensin-2	F	TGATGCCTCTTCCAGGTGTTT	[90]
		R	GGATGACATATGGCTCCACTCTT
hBD-3	Human beta defensin-3	F	TCCATTATCTTCTGTTTGCTTTGC	[90]
		R	TTCTGTAATGTGTTTATGATTCCTCCAT
Rnase7	Ribonuclease A family member 7	F	GAAGACCAAGCGCAAAGC	[91]
		R	AGCAGAAGGGGGCAGAAT
hs100A7	Psoriasin	F	CACACATCTCACTCATCCTTCTACTCG	[92]
		R	GTTCTCCTTCATCATCGTCAGCAG
actb	Human Beta actin	F	CGTGCTGCTGACCGAGG	[83]
		R	ACAGCCTGGATAGCAACGTAC
GluSE	Glutamic acid-specific serine protease (Staphylococcus epidermidis specific)	F	GGCAAATTTGTGGGTCAAGA	[89,93,94]
		R	TGGCTAATGGTTTGTCACCA
FISH probes
EUB338/I	16S ribosomal RNA (338–355)	Cy3	GCTGCCTCCCGTAGGAGT	[78]
Sau	16S ribosomal RNA (Staphylococcus aureus)	Cy5	GAAGCAAGCTTCTCGTCCG	[79]
NON EUB		Cy3	ACTCCTACGGGAGGCAGC	[78]

## Sheet: Table S3
TABLE S3. LEfSe analysis output
						Relative abundance (Mean +/- SD)
Taxa	LOG	Category	LDA	P-value		AK	SCC	BCC
k__Bacteria	5.9998	BCC	3.57898	0.0356132
k__Bacteria.p__Firmicutes	5.73585			-
k__Bacteria.p__Firmicutes.c__Bacilli	5.71496			-
k__Bacteria.p__Firmicutes.c__Bacilli.o__Bacillales	5.67523	SCC	5.23137	0.0448176		0.42123778 ± 0.1425	0.5287074 ± 0.1440	0.13771509 ± 0.0955
k__Bacteria.p__Firmicutes.c__Bacilli.o__Bacillales.f__Staphylococcaceae	5.64719	SCC	5.2628	0.0326816		0.38648949 ± 0.1405	0.50702865 ± 0.14432	0.08181914 ± 0.07601
k__Bacteria.p__Firmicutes.c__Bacilli.o__Bacillales.f__Staphylococcaceae.g__Staphylococcus	5.64643	SCC	5.26204	0.0326816		0.38618021 ± 0.1405	0.500662594 ± 0.14433	0.0816879 ± 0.0759
k__Bacteria.p__Actinobacteria	5.51188			-
k__Bacteria.p__Actinobacteria.c__Actinobacteria	5.50982			-
k__Bacteria.p__Actinobacteria.c__Actinobacteria.o__Actinomycetales	5.50979			-
k__Bacteria.p__Proteobacteria	5.36136			-
k__Bacteria.p__Actinobacteria.c__Actinobacteria.o__Actinomycetales.f__Corynebacteriaceae.g__Corynebacterium	5.30839			-
k__Bacteria.p__Actinobacteria.c__Actinobacteria.o__Actinomycetales.f__Corynebacteriaceae	5.30839			-
k__Bacteria.p__Actinobacteria.c__Actinobacteria.o__Actinomycetales.f__Propionibacteriaceae	5.24182			-
k__Bacteria.p__Actinobacteria.c__Actinobacteria.o__Actinomycetales.f__Propionibacteriaceae.g__Propionibacterium	5.24008			-
k__Bacteria.p__Firmicutes.c__Bacilli.o__Lactobacillales	5.10584			-
k__Bacteria.p__Proteobacteria.c__Betaproteobacteria	5.07091	BCC	4.6637	0.00521047		0.05456506 ± 0.0655	0.01929579 ± 0.039	0.09904444 ± 0.0828
k__Bacteria.p__Bacteroidetes	5.02127	BCC	4.31037	0.039418		0.07302778 ± 0.0751	0.03803732 ± 0.05521	0.08393532 ± 0.0769
k__Bacteria.p__Proteobacteria.c__Betaproteobacteria.o__Burkholderiales	5.00485			-
k__Bacteria.p__Firmicutes.c__Bacilli.o__Lactobacillales.f__Streptococcaceae	4.97095	BCC	4.66793	0.0111736		0.05303009 ± 0.0646	0.01208495 ± 0.03154	0.17836248 ±0.10617
k__Bacteria.p__Firmicutes.c__Bacilli.o__Lactobacillales.f__Streptococcaceae.g__Streptococcus	4.95013	BCC	4.65234	0.0103909		0.04321807 ± 0.05870	0.01139704 ± 0.0306	0.17420746 ± 0.10519
k__Bacteria.p__Bacteroidetes.c__Bacteroidia.o__Bacteroidales	4.8421			-
k__Bacteria.p__Bacteroidetes.c__Bacteroidia	4.8421			-
k__Bacteria.p__Proteobacteria.c__Alphaproteobacteria	4.77924			-
k__Bacteria.p__Bacteroidetes.c__Bacteroidia.o__Bacteroidales.f__Bacteroidaceae	4.76161			-
k__Bacteria.p__Bacteroidetes.c__Bacteroidia.o__Bacteroidales.f__Bacteroidaceae.g__Bacteroides	4.76161			-
k__Bacteria.p__Firmicutes.c__Bacilli.o__Bacillales.f__OtherBacillales.g__OtherBacillales	4.72913			-
k__Bacteria.p__Firmicutes.c__Bacilli.o__Bacillales.f__OtherBacillales	4.72913			-
k__Bacteria.p__Proteobacteria.c__Betaproteobacteria.o__Burkholderiales.f__Comamonadaceae	4.65299	BCC	4.2412	0.00562279		0.02208495 ± 0.0424	0.00446459 ± 0.0192	0.04009374 ± 0.05441
k__Bacteria.p__Actinobacteria.c__Actinobacteria.o__Actinomycetales.f__Micrococcaceae	4.64409	BCC	4.29324	0.00681264		0.00856843 ± 0.026606	0.00887221 ± 0.02707	0.07625743 ± 0.073611
k__Bacteria.p__Proteobacteria.c__Gammaproteobacteria	4.62082			-
k__Bacteria.p__Proteobacteria.c__Betaproteobacteria.o__Burkholderiales.f__Comamonadaceae.g__unclassifiedComamonadaceae	4.60159	BCC	4.19941	0.00546418		0.01353481 ± 0.0333	0.00344813 ± 0.01692	0.03512845 ± 0.05106
k__Bacteria.p__Proteobacteria.c__Betaproteobacteria.o__Burkholderiales.f__Oxalobacteraceae	4.56881			-
k__Bacteria.p__Proteobacteria.c__Betaproteobacteria.o__Burkholderiales.f__Oxalobacteraceae.g__unclassifiedOxalobacteraceae	4.46235	BCC	3.98071	0.0148321		0.01556036 ± 0.03572	0.00648102 ± 0.02316	0.02264581 ± 0.0412618
k__Bacteria.p__Bacteroidetes.c__Flavobacteriia	4.42576	BCC	3.99722	0.00989567		0.01689918 ± 0.0372	0.00397374 ± 0.018161	0.02509887 ± 0.04338
k__Bacteria.p__Bacteroidetes.c__Flavobacteriia.o__Flavobacteriales	4.42576	BCC	3.99722	0.00989567		0.01689918 ± 0.03720	0.00397374 ± 0.0181	0.02509887 ± 0.0433
k__Bacteria.p__Actinobacteria.c__Actinobacteria.o__Actinomycetales.f__Microbacteriaceae	4.42304	BCC	3.99486	0.0142994		0.01620178 ± 0.03644	0.00356243 ± 0.017199	0.02209157 ± 0.04076
k__Bacteria.p__Firmicutes.c__Clostridia.o__Clostridiales	4.40615			-
k__Bacteria.p__Firmicutes.c__Clostridia	4.40615			-
k__Bacteria.p__Bacteroidetes.c__Flavobacteriia.o__Flavobacteriales.f___Weeksellaceae_	4.40055	BCC	3.98235	0.0146847		0.01475936 ± 0.0348	0.00346426 ± 0.01696	0.02336292 ± 0.04189
k__Bacteria.p__Proteobacteria.c__Gammaproteobacteria.o__Pseudomonadales	4.34983			-
k__Bacteria.p__Proteobacteria.c__Alphaproteobacteria.o__Rhodobacterales.f__Rhodobacteraceae	4.33803			-
k__Bacteria.p__Proteobacteria.c__Alphaproteobacteria.o__Rhodobacterales	4.33803			-
k__Bacteria.p__Actinobacteria.c__Actinobacteria.o__Actinomycetales.f__Micrococcaceae.g__Rothia	4.30753			-
k__Bacteria.p__Firmicutes.c__Clostridia.o__Clostridiales.f___Tissierellaceae_	4.30463			-
k__Bacteria.p__Proteobacteria.c__Alphaproteobacteria.o__Rhodobacterales.f__Rhodobacteraceae.g__unclassifiedRhodobacteraceae	4.28159	AK	3.95878	0.0421571		0.02155323 ± 0.0419	0.00093047 ± 0.0088	0.00438879 ± 0.01833
k__Bacteria.p__Bacteroidetes.c__Flavobacteriia.o__Flavobacteriales.f___Weeksellaceae_.g__Cloacibacterium	4.27321	BCC	3.9072	0.00204354		0.01098896 ± 0.0300	0.001187 ± 0.0099	0.01771216 ± 0.03658
k__Bacteria.p__Proteobacteria.c__Alphaproteobacteria.o__Rhizobiales	4.25235			-
k__Bacteria.p__Proteobacteria.c__Betaproteobacteria.o__Burkholderiales.f__Alcaligenaceae	4.21799			-
k__Bacteria.p__Proteobacteria.c__Betaproteobacteria.o__Burkholderiales.f__Alcaligenaceae.g__Achromobacter	4.21783			-
k__Bacteria.p__Firmicutes.c__Clostridia.o__Clostridiales.f___Tissierellaceae_.g__Anaerococcus	4.20435			-
k__Bacteria.p__Proteobacteria.c__Alphaproteobacteria.o__Caulobacterales.f__Caulobacteraceae	4.17674			-
k__Bacteria.p__Proteobacteria.c__Alphaproteobacteria.o__Caulobacterales	4.17674			-
k__Bacteria.p__Actinobacteria.c__Actinobacteria.o__Actinomycetales.f__Micrococcaceae.g__Micrococcus	4.14259	BCC	3.72864	0.000612498		0.00333466 ± 0.01664	0.00080292 ± 0.008176	0.01290447 ± 0.03130
k__Bacteria.p__Actinobacteria.c__Actinobacteria.o__Actinomycetales.f__Microbacteriaceae.g__Microbacterium	4.14025			-
k__Bacteria.p__Proteobacteria.c__Alphaproteobacteria.o__Caulobacterales.f__Caulobacteraceae.g__unclassifiedCaulobacteraceae	4.1352			-
k__Bacteria.p__Proteobacteria.c__Gammaproteobacteria.o__Pseudomonadales.f__Pseudomonadaceae	4.13414			-
k__Bacteria.p__Firmicutes.c__Bacilli.o__Lactobacillales.f__Lactobacillaceae.g__Lactobacillus	4.10818			-
k__Bacteria.p__Firmicutes.c__Bacilli.o__Lactobacillales.f__Lactobacillaceae	4.10818			-
k__Bacteria.p__Proteobacteria.c__Gammaproteobacteria.o__Pseudomonadales.f__Pseudomonadaceae.g__Pseudomonas	4.10475			-
k__Bacteria.p__Firmicutes.c__Bacilli.o__Gemellales	4.08321			-
k__Bacteria.p__Firmicutes.c__Bacilli.o__Gemellales.f__Gemellaceae	4.0832			-
k__Bacteria.p__Firmicutes.c__Bacilli.o__Gemellales.f__Gemellaceae.g__unclassifiedGemellaceae	4.0778			-
k__Bacteria.p__Proteobacteria.c__Betaproteobacteria.o__Burkholderiales.f__Comamonadaceae.g__OtherComamonadaceae	4.0431			-
k__Bacteria.p__Proteobacteria.c__Betaproteobacteria.o__Methylophilales	4.02356	BCC	3.52251	0.0424536		0.0048963 ± 0.020150	0.00272906 ± 0.015059	0.00783959 ± 0.02446
k__Bacteria.p__Proteobacteria.c__Betaproteobacteria.o__Methylophilales.f__Methylophilaceae	4.02356	BCC	3.52251	0.0424536		0.0048963 ± 0.020150	0.00272906 ± 0.0150599	0.00783959 ± 0.024460
k__Bacteria.p__Proteobacteria.c__Betaproteobacteria.o__Methylophilales.f__Methylophilaceae.g__unclassifiedMethylophilaceae	4.01617			-
k__Bacteria.p__Firmicutes.c__Bacilli.o__Lactobacillales.f__Aerococcaceae	4.01489			-
k__Bacteria.p__Firmicutes.c__Bacilli.o__Lactobacillales.f__Enterococcaceae	4.00829			-
k__Bacteria.p__Firmicutes.c__Bacilli.o__Lactobacillales.f__Enterococcaceae.g__Enterococcus	3.99323			-
k__Bacteria.p__Proteobacteria.c__Gammaproteobacteria.o__Enterobacteriales.f__Enterobacteriaceae	3.97957			-
k__Bacteria.p__Proteobacteria.c__Gammaproteobacteria.o__Enterobacteriales	3.97957			-
k__Bacteria.p__Proteobacteria.c__Gammaproteobacteria.o__Enterobacteriales.f__Enterobacteriaceae.g__unclassifiedEnterobacteriaceae	3.9544			-
k__Bacteria.p__Proteobacteria.c__Betaproteobacteria.o__Burkholderiales.f__Oxalobacteraceae.g__Janthinobacterium	3.93719			-
k__Bacteria.p__Proteobacteria.c__Gammaproteobacteria.o__Pseudomonadales.f__Moraxellaceae	3.9333			-
k__Bacteria.p__Proteobacteria.c__Deltaproteobacteria	3.91718			-
k__Bacteria.p__Proteobacteria.c__Deltaproteobacteria.o__Myxococcales	3.91718			-
k__Bacteria.p__Proteobacteria.c__Deltaproteobacteria.o__Myxococcales.f__0319_6G20	3.91239			-
k__Bacteria.p__Proteobacteria.c__Deltaproteobacteria.o__Myxococcales.f__0319_6G20.g__unclassified0319_6G20	3.91239			-
k__Bacteria.p__Bacteroidetes.c__Bacteroidia.o__Bacteroidales.f__Prevotellaceae	3.89574			-
k__Bacteria.p__Bacteroidetes.c__Bacteroidia.o__Bacteroidales.f__Prevotellaceae.g__Prevotella	3.89574			-
k__Bacteria.p__Firmicutes.c__Bacilli.o__Lactobacillales.f__Carnobacteriaceae	3.88513			-
k__Bacteria.p__Firmicutes.c__Bacilli.o__Lactobacillales.f__Carnobacteriaceae.g__Granulicatella	3.8782			-
k__Bacteria.p__Proteobacteria.c__Gammaproteobacteria.o__Pseudomonadales.f__Moraxellaceae.g__Enhydrobacter	3.83961			-
k__Bacteria.p__Actinobacteria.c__Actinobacteria.o__Actinomycetales.f__Microbacteriaceae.g__CandidatusAquiluna	3.82758			-
k__Bacteria.p__Fusobacteria	3.82707			-
k__Bacteria.p__Fusobacteria.c__Fusobacteriia	3.82707			-
k__Bacteria.p__Fusobacteria.c__Fusobacteriia.o__Fusobacteriales	3.82707			-
k__Bacteria.p__Proteobacteria.c__Alphaproteobacteria.o__Rhizobiales.f__Brucellaceae	3.81924	BCC	3.39082	0.0195104		0.00165419 ± 0.01173	0.00125973 ± 0.010239	0.00425169 ± 0.018046
k__Bacteria.p__Proteobacteria.c__Alphaproteobacteria.o__Rhizobiales.f__Brucellaceae.g__Ochrobactrum	3.81924	BCC	3.3916	0.0194286		0.00165038 ± 0.01171	0.00123752 ± 0.01014	0.00425169 ± 0.01804612
k__Bacteria.p__Firmicutes.c__Bacilli.o__Lactobacillales.f__Streptococcaceae.g__Lactococcus	3.81576			-
k__Bacteria.p__Actinobacteria.c__Actinobacteria.o__Actinomycetales.f__Micrococcaceae.g__unclassifiedMicrococcaceae	3.80715			-
k__Bacteria.p__Actinobacteria.c__Actinobacteria.o__Actinomycetales.f__Actinomycetaceae	3.76339			-
k__Bacteria.p__Proteobacteria.c__Gammaproteobacteria.o__Xanthomonadales	3.76032			-
k__Bacteria.p__Proteobacteria.c__Gammaproteobacteria.o__Xanthomonadales.f__Xanthomonadaceae	3.75665			-
k__Bacteria.p__Proteobacteria.c__Alphaproteobacteria.o__Rickettsiales	3.74731			-
k__Bacteria.p__Proteobacteria.c__Alphaproteobacteria.o__Sphingomonadales	3.739			-
k__Bacteria.p__Proteobacteria.c__Alphaproteobacteria.o__Rickettsiales.f__unclassifiedRickettsiales	3.73663			-
k__Bacteria.p__Proteobacteria.c__Alphaproteobacteria.o__Rickettsiales.f__unclassifiedRickettsiales.g__unclassifiedRickettsiales	3.73663			-
k__Bacteria.p__Proteobacteria.c__Betaproteobacteria.o__Neisseriales.f__Neisseriaceae	3.73387	BCC	3.31242	0.0365475		0.0022 ± 0.01352	0.00125686 ± 0.01022	0.0068657 ± 0.02290
k__Bacteria.p__Proteobacteria.c__Betaproteobacteria.o__Neisseriales	3.73387	BCC	3.31242	0.0365475		0.0022 ± 0.013525	0.00125686 ± 0.010227	0.0068657 ± 0.022902
k__Bacteria.p__Firmicutes.c__Bacilli.o__Lactobacillales.f__Aerococcaceae.g__Alkalibacterium	3.727			-
k__Bacteria.p__Cyanobacteria	3.71065			-
k__Bacteria.p__Firmicutes.c__Clostridia.o__Clostridiales.f___Tissierellaceae_.g__Finegoldia	3.71001			-
k__Bacteria.p__Proteobacteria.c__Alphaproteobacteria.o__Sphingomonadales.f__Sphingomonadaceae	3.70572			-
k__Bacteria.p__Proteobacteria.c__Alphaproteobacteria.o__Rhizobiales.f__Rhizobiaceae	3.68529			-
k__Bacteria.p__Proteobacteria.c__Alphaproteobacteria.o__Rhizobiales.f__Rhizobiaceae.g__Agrobacterium	3.68474			-
k__Bacteria.p__Actinobacteria.c__Actinobacteria.o__Actinomycetales.f__Microbacteriaceae.g__Cryocola	3.6382	AK	3.2977	0.00705818		0.00414824 ± 0.018554	0.00020171 ± 0.004099	0.00337229 ± 0.01607
k__Bacteria.p__Firmicutes.c__Bacilli.o__Bacillales.f__Bacillaceae	3.63285			-
k__Bacteria.p__Cyanobacteria.c__4C0d_2	3.62502			-
k__Bacteria.p__Cyanobacteria.c__4C0d_2.o__MLE1_12.f__unclassifiedMLE1_12	3.62502			-
k__Bacteria.p__Cyanobacteria.c__4C0d_2.o__MLE1_12	3.62502			-
k__Bacteria.p__Cyanobacteria.c__4C0d_2.o__MLE1_12.f__unclassifiedMLE1_12.g__unclassifiedMLE1_12	3.62502			-
k__Bacteria.p__Fusobacteria.c__Fusobacteriia.o__Fusobacteriales.f__Fusobacteriaceae	3.5949			-
k__Bacteria.p__Fusobacteria.c__Fusobacteriia.o__Fusobacteriales.f__Fusobacteriaceae.g__Fusobacterium	3.5949			-
k__Bacteria.p__Bacteroidetes.c__Sphingobacteriia	3.59001			-
k__Bacteria.p__Bacteroidetes.c__Sphingobacteriia.o__Sphingobacteriales	3.59001			-
k__Bacteria.p__Firmicutes.c__Bacilli.o__Bacillales.f__Bacillaceae.g__Bacillus	3.58693			-
k__Bacteria.p__Actinobacteria.c__Actinobacteria.o__Actinomycetales.f__Nocardioidaceae	3.58096			-
k__Bacteria.p__Actinobacteria.c__Actinobacteria.o__Actinomycetales.f__Sporichthyaceae	3.57422			-
k__Bacteria.p__Actinobacteria.c__Actinobacteria.o__Actinomycetales.f__Sporichthyaceae.g__unclassifiedSporichthyaceae	3.57422			-
k__Bacteria.p__Proteobacteria.c__Gammaproteobacteria.o__Xanthomonadales.f__Xanthomonadaceae.g__Stenotrophomonas	3.5726			-
k__Bacteria.p__Actinobacteria.c__Actinobacteria.o__Actinomycetales.f__unclassifiedActinomycetales	3.5717			-
k__Bacteria.p__Actinobacteria.c__Actinobacteria.o__Actinomycetales.f__unclassifiedActinomycetales.g__unclassifiedActinomycetales	3.5717			-
k__Bacteria.p__Proteobacteria.c__Alphaproteobacteria.o__Rhodospirillales	3.5573			-
k__Bacteria.p__Firmicutes.c__Clostridia.o__Clostridiales.f__Veillonellaceae	3.55617	AK	3.10656	0.0462953		0.00332895 ± 0.016627	0.00106948 ± 0.00943	0.00357266 ± 0.01654
k__Bacteria.p__Firmicutes.c__Bacilli.o__Bacillales.f___Exiguobacteraceae_	3.55477			-
k__Bacteria.p__Firmicutes.c__Bacilli.o__Bacillales.f___Exiguobacteraceae_.g__Exiguobacterium	3.55477			-
k__Bacteria.p__Fusobacteria.c__Fusobacteriia.o__Fusobacteriales.f__Leptotrichiaceae.g__Leptotrichia	3.54812			-
k__Bacteria.p__Fusobacteria.c__Fusobacteriia.o__Fusobacteriales.f__Leptotrichiaceae	3.54812			-
k__Bacteria.p__Bacteroidetes.c___Saprospirae_.o___Saprospirales_.f__Chitinophagaceae	3.5313			-
k__Bacteria.p__Bacteroidetes.c___Saprospirae_.o___Saprospirales_	3.5313			-
k__Bacteria.p__Bacteroidetes.c___Saprospirae_	3.5313			-
k__Bacteria.p__Firmicutes.c__Bacilli.o__Lactobacillales.f__Aerococcaceae.g__Facklamia	3.52953			-
k__Bacteria.p__Actinobacteria.c__Actinobacteria.o__Actinomycetales.f__Nocardioidaceae.g__unclassifiedNocardioidaceae	3.52034	BCC	3.21365	0.040045		0.00171856 ± 0.01195	0.00016123 ± 0.003665	0.0027085 ± 0.01441
k__Bacteria.p__Actinobacteria.c__Actinobacteria.o__Actinomycetales.f__Actinomycetaceae.g__Actinomyces	3.51812			-
k__Bacteria.p__Proteobacteria.c__Alphaproteobacteria.o__Rhizobiales.f__unclassifiedRhizobiales	3.51627			-
k__Bacteria.p__Proteobacteria.c__Alphaproteobacteria.o__Rhizobiales.f__unclassifiedRhizobiales.g__unclassifiedRhizobiales	3.51627			-
k__Bacteria.p__Actinobacteria.c__Actinobacteria.o__Actinomycetales.f__Actinomycetaceae.g__Trueperella	3.5066			-
k__Bacteria.p__Proteobacteria.c__Betaproteobacteria.o__Neisseriales.f__Neisseriaceae.g__Neisseria	3.49404			-
k__Bacteria.p__Bacteroidetes.c__Flavobacteriia.o__Flavobacteriales.f___Weeksellaceae_.g__unclassified_Weeksellaceae_	3.46746	BCC	3.14952	0.00912386		0.00130187 ± 0.01040	0.000072373 ± 0.002455	0.00273779 ± 0.014492
k__Bacteria.p__Firmicutes.c__Bacilli.o__Lactobacillales.f__Aerococcaceae.g__Aerococcus	3.45099			-
k__Bacteria.p__Proteobacteria.c__Alphaproteobacteria.o__Rhizobiales.f__Methylobacteriaceae	3.44415			-
k__Bacteria.p__Proteobacteria.c__Alphaproteobacteria.o__Rhodospirillales.f__Rhodospirillaceae	3.44334			-
k__Bacteria.p__Proteobacteria.c__Gammaproteobacteria.o__Pasteurellales	3.44234			-
k__Bacteria.p__Proteobacteria.c__Gammaproteobacteria.o__Pasteurellales.f__Pasteurellaceae	3.44234			-
k__Bacteria.p__Proteobacteria.c__Gammaproteobacteria.o__Pasteurellales.f__Pasteurellaceae.g__Haemophilus	3.44167			-
k__Bacteria.p__Bacteroidetes.c__Bacteroidia.o__Bacteroidales.f__OtherBacteroidales.g__OtherBacteroidales	3.43258			-
k__Bacteria.p__Bacteroidetes.c__Bacteroidia.o__Bacteroidales.f__OtherBacteroidales	3.43258			-
k__Bacteria.p__Bacteroidetes.c___Saprospirae_.o___Saprospirales_.f__Chitinophagaceae.g__Sediminibacterium	3.42686			-
k__Bacteria.p__Bacteroidetes.c__Flavobacteriia.o__Flavobacteriales.f___Weeksellaceae_.g__Chryseobacterium	3.42313			-
k__Bacteria.p__Firmicutes.c__Clostridia.o__Clostridiales.f__Veillonellaceae.g__Veillonella	3.41929			-
k__Bacteria.p__Firmicutes.c__Clostridia.o__Clostridiales.f__Ruminococcaceae	3.41303			-
k__Bacteria.p__Proteobacteria.c__Alphaproteobacteria.o__Rhodospirillales.f__Acetobacteraceae	3.40505			-
k__Bacteria.p__Proteobacteria.c__Betaproteobacteria.o__Burkholderiales.f__Burkholderiaceae	3.37439			-
k__Bacteria.p__Proteobacteria.c__Gammaproteobacteria.o__Pseudomonadales.f__Moraxellaceae.g__Acinetobacter	3.36608			-
k__Bacteria.p__Firmicutes.c__Clostridia.o__Clostridiales.f__Ruminococcaceae.g__Ethanoligenens	3.34731			-
k__Bacteria.p__Bacteroidetes.c__Bacteroidia.o__Bacteroidales.f__Porphyromonadaceae	3.32983			-
k__Bacteria.p__Firmicutes.c__Bacilli.o__Lactobacillales.f__Aerococcaceae.g__Alloiococcus	3.32552			-
k__Bacteria.p__Bacteroidetes.c__Sphingobacteriia.o__Sphingobacteriales.f__unclassifiedSphingobacteriales.g__unclassifiedSphingobacteriales	3.32547			-
k__Bacteria.p__Bacteroidetes.c__Sphingobacteriia.o__Sphingobacteriales.f__unclassifiedSphingobacteriales	3.32547			-
k__Bacteria.p__Actinobacteria.c__Actinobacteria.o__Actinomycetales.f__Micrococcaceae.g__Kocuria	3.323			-
k__Bacteria.p___Thermi_	3.30791			-
k__Bacteria.p___Thermi_.c__Deinococci	3.30791			-
k__Bacteria.p__Proteobacteria.c__Alphaproteobacteria.o__Rhodospirillales.f__Rhodospirillaceae.g__unclassifiedRhodospirillaceae	3.3064			-
k__Bacteria.p__Bacteroidetes.c__Bacteroidia.o__Bacteroidales.f__Porphyromonadaceae.g__Porphyromonas	3.29615			-
k__Bacteria.p__Bacteroidetes.c__Cytophagia.o__Cytophagales.f__Cytophagaceae	3.28961			-
k__Bacteria.p__Bacteroidetes.c__Cytophagia	3.28961			-
k__Bacteria.p__Bacteroidetes.c__Cytophagia.o__Cytophagales	3.28961			-
k__Bacteria.p__Firmicutes.c__Clostridia.o__Clostridiales.f__Lachnospiraceae	3.27351			-
k__Bacteria.p__Proteobacteria.c__Alphaproteobacteria.o__Rhizobiales.f__Bradyrhizobiaceae	3.2727			-
k__Bacteria.p__Bacteroidetes.c__Flavobacteriia.o__Flavobacteriales.f__Flavobacteriaceae	3.26823			-
k__Bacteria.p__Firmicutes.c__Clostridia.o__Clostridiales.f__Clostridiaceae	3.2562			-
k__Bacteria.p__Proteobacteria.c__Alphaproteobacteria.o__Rhodobacterales.f__Rhodobacteraceae.g__Paracoccus	3.25363			-
k__Bacteria.p__Actinobacteria.c__Actinobacteria.o__Actinomycetales.f__Intrasporangiaceae	3.24961			-
k__Bacteria.p__Bacteroidetes.c__Sphingobacteriia.o__Sphingobacteriales.f__Sphingobacteriaceae	3.24913			-
k__Bacteria.p__Proteobacteria.c__Alphaproteobacteria.o__Rhizobiales.f__Bradyrhizobiaceae.g__Bradyrhizobium	3.24405			-
k__Bacteria.p__Proteobacteria.c__Betaproteobacteria.o__Burkholderiales.f__Burkholderiaceae.g__Lautropia	3.24049			-
k__Bacteria.p__Firmicutes.c__Clostridia.o__Clostridiales.f__Veillonellaceae.g__Dialister	3.23187			-
k__Bacteria.p__Firmicutes.c__Bacilli.o__Lactobacillales.f__Aerococcaceae.g__OtherAerococcaceae	3.2297			-
k__Bacteria.p__Proteobacteria.c__Alphaproteobacteria.o__Sphingomonadales.f__Sphingomonadaceae.g__Sphingomonas	3.21243			-
k__Bacteria.p__Proteobacteria.c__Alphaproteobacteria.o__Rhizobiales.f__Methylobacteriaceae.g__Methylobacterium	3.20461			-
k__Bacteria.p__Proteobacteria.c__Alphaproteobacteria.o__Rhodobacterales.f__Rhodobacteraceae.g__OtherRhodobacteraceae	3.20458			-
k__Bacteria.p__Bacteroidetes.c__Cytophagia.o__Cytophagales.f__Cytophagaceae.g__Hymenobacter	3.20373			-
k__Bacteria.p__Actinobacteria.c__Actinobacteria.o__Actinomycetales.f__Dermabacteraceae	3.19044			-
k__Bacteria.p__SR1.c__unclassifiedSR1.o__unclassifiedSR1.f__unclassifiedSR1	3.18984			-
k__Bacteria.p__SR1.c__unclassifiedSR1	3.18984			-
k__Bacteria.p__SR1.c__unclassifiedSR1.o__unclassifiedSR1	3.18984			-
k__Bacteria.p__SR1	3.18984			-
k__Bacteria.p__SR1.c__unclassifiedSR1.o__unclassifiedSR1.f__unclassifiedSR1.g__unclassifiedSR1	3.18984			-
k__Bacteria.p__Proteobacteria.c__Epsilonproteobacteria.o__Campylobacterales	3.18744			-
k__Bacteria.p__Proteobacteria.c__Epsilonproteobacteria.o__Campylobacterales.f__Campylobacteraceae	3.18744			-
k__Bacteria.p__Proteobacteria.c__Epsilonproteobacteria	3.18744			-
k__Bacteria.p__Firmicutes.c__Bacilli.o__Bacillales.f__Planococcaceae	3.1854			-
k__Bacteria.p__Firmicutes.c__Bacilli.o__Bacillales.f__Planococcaceae.g__unclassifiedPlanococcaceae	3.1854			-
k__Bacteria.p__Firmicutes.c__Clostridia.o__Clostridiales.f___Tissierellaceae_.g__Other_Tissierellaceae_	3.17869			-
k__Bacteria.p__Proteobacteria.c__Betaproteobacteria.o__Neisseriales.f__Neisseriaceae.g__unclassifiedNeisseriaceae	3.17841			-
k__Bacteria.p__Proteobacteria.c__Alphaproteobacteria.o__Rhodobacterales.f__Rhodobacteraceae.g__Anaerospora	3.1663			-
k__Bacteria.p__Firmicutes.c__Clostridia.o__Clostridiales.f__Clostridiaceae.g__Clostridium	3.1599			-
k__Bacteria.p__Proteobacteria.c__Alphaproteobacteria.o__Rhizobiales.f__Methylobacteriaceae.g__unclassifiedMethylobacteriaceae	3.15909			-
k__Bacteria.p__Actinobacteria.c__Actinobacteria.o__Actinomycetales.f__Micrococcaceae.g__Renibacterium	3.15845			-
k__Bacteria.p__Firmicutes.c__Bacilli.o__Lactobacillales.f__Aerococcaceae.g__unclassifiedAerococcaceae	3.15618			-
k__Bacteria.p__Proteobacteria.c__Betaproteobacteria.o__Burkholderiales.f__Comamonadaceae.g__Delftia	3.15144			-
k__Bacteria.p__Actinobacteria.c__Actinobacteria.o__Actinomycetales.f__Gordoniaceae.g__Gordonia	3.1309			-
k__Bacteria.p__Actinobacteria.c__Actinobacteria.o__Actinomycetales.f__Gordoniaceae	3.1309			-
k__Bacteria.p__Proteobacteria.c__Alphaproteobacteria.o__Rhodospirillales.f__Acetobacteraceae.g__unclassifiedAcetobacteraceae	3.12801			-
k__Bacteria.p__Actinobacteria.c__Actinobacteria.o__Actinomycetales.f__Dermabacteraceae.g__Dermabacter	3.12262			-
k__Bacteria.p__Proteobacteria.c__Gammaproteobacteria.o__Xanthomonadales.f__Xanthomonadaceae.g__unclassifiedXanthomonadaceae	3.10897			-
k__Bacteria.p__Actinobacteria.c__Actinobacteria.o__Actinomycetales.f__Geodermatophilaceae	3.10614			-
k__Bacteria.p__Bacteroidetes.c__Sphingobacteriia.o__Sphingobacteriales.f__Sphingobacteriaceae.g__Sphingobacterium	3.09837			-
k__Bacteria.p__Bacteroidetes.c__Flavobacteriia.o__Flavobacteriales.f___Weeksellaceae_.g__Wautersiella	3.09011			-
k__Bacteria.p__Firmicutes.c__Clostridia.o__Clostridiales.f__Lachnospiraceae.g__unclassifiedLachnospiraceae	3.08611			-
k__Bacteria.p__Actinobacteria.c__Actinobacteria.o__Actinomycetales.f__Brevibacteriaceae	3.0782			-
k__Bacteria.p__Actinobacteria.c__Actinobacteria.o__Actinomycetales.f__Brevibacteriaceae.g__Brevibacterium	3.0782			-
k__Bacteria.p__Proteobacteria.c__Alphaproteobacteria.o__Rhizobiales.f__Hyphomicrobiaceae	3.06379			-
k__Bacteria.p__Proteobacteria.c__Gammaproteobacteria.o__Alteromonadales	3.05707			-
k__Bacteria.p__Bacteroidetes.c__Flavobacteriia.o__Flavobacteriales.f__Flavobacteriaceae.g__Capnocytophaga	3.05017			-
k__Bacteria.p__Actinobacteria.c__Actinobacteria.o__Actinomycetales.f__Geodermatophilaceae.g__unclassifiedGeodermatophilaceae	3.0432			-
k__Bacteria.p__Proteobacteria.c__Alphaproteobacteria.o__Rhizobiales.f__Aurantimonadaceae.g__unclassifiedAurantimonadaceae	3.02582			-
k__Bacteria.p__Proteobacteria.c__Alphaproteobacteria.o__Rhizobiales.f__Aurantimonadaceae	3.02582			-
k__Bacteria.p__Proteobacteria.c__Alphaproteobacteria.o__Sphingomonadales.f__Sphingomonadaceae.g__Sphingobium	3.01046			-
k__Bacteria.p___Thermi_.c__Deinococci.o__Deinococcales.f__Deinococcaceae	3.0094			-
k__Bacteria.p___Thermi_.c__Deinococci.o__Deinococcales	3.0094			-
k__Bacteria.p___Thermi_.c__Deinococci.o__Deinococcales.f__Deinococcaceae.g__Deinococcus	3.0094			-
k__Bacteria.p___Thermi_.c__Deinococci.o__Thermales.f__Thermaceae	3.00435			-
k__Bacteria.p___Thermi_.c__Deinococci.o__Thermales	3.00435			-
k__Bacteria.p___Thermi_.c__Deinococci.o__Thermales.f__Thermaceae.g__Thermus	3.0035			-
k__Bacteria.p__Bacteroidetes.c__Flavobacteriia.o__Flavobacteriales.f__Flavobacteriaceae.g__Flavobacterium	3.00247			-
k__Bacteria.p__Actinobacteria.c__Actinobacteria.o__Actinomycetales.f__Pseudonocardiaceae	2.99965			-
k__Bacteria.p__Actinobacteria.c__Actinobacteria.o__Actinomycetales.f__Nocardiaceae	2.98863			-
k__Bacteria.p__Actinobacteria.c__Actinobacteria.o__Actinomycetales.f__Nocardioidaceae.g__Friedmanniella	2.97979			-
k__Bacteria.p__Proteobacteria.c__Alphaproteobacteria.o__Rhodobacterales.f__Rhodobacteraceae.g__Rubellimicrobium	2.97888			-
k__Bacteria.p__Cyanobacteria.c__Chloroplast	2.97379			-
k__Bacteria.p__Actinobacteria.c__Actinobacteria.o__Actinomycetales.f__Propionibacteriaceae.g__unclassifiedPropionibacteriaceae	2.9716			-
k__Bacteria.p__Spirochaetes.c___Leptospirae_.o___Leptospirales_.f__Leptospiraceae.g__Leptospira	2.97114			-
k__Bacteria.p__Spirochaetes.c___Leptospirae_.o___Leptospirales_.f__Leptospiraceae	2.97114			-
k__Bacteria.p__Spirochaetes.c___Leptospirae_.o___Leptospirales_	2.97114			-
k__Bacteria.p__Spirochaetes	2.97114			-
k__Bacteria.p__Spirochaetes.c___Leptospirae_	2.97114			-
k__Bacteria.p__Bacteroidetes.c__Bacteroidia.o__Bacteroidales.f___Paraprevotellaceae_.g___Prevotella_	2.96762			-
k__Bacteria.p__Bacteroidetes.c__Bacteroidia.o__Bacteroidales.f___Paraprevotellaceae_	2.96762			-
k__Bacteria.p__Bacteroidetes.c__Sphingobacteriia.o__Sphingobacteriales.f__Sphingobacteriaceae.g__Pedobacter	2.95462			-
k__Bacteria.p__Proteobacteria.c__Gammaproteobacteria.o__Legionellales.f__unclassifiedLegionellales	2.9535			-
k__Bacteria.p__Proteobacteria.c__Gammaproteobacteria.o__Legionellales.f__unclassifiedLegionellales.g__unclassifiedLegionellales	2.9535			-
k__Bacteria.p__Proteobacteria.c__Gammaproteobacteria.o__Legionellales	2.9535			-
k__Bacteria.p__Actinobacteria.c__Actinobacteria.o__Actinomycetales.f__Micrococcaceae.g__OtherMicrococcaceae	2.94643			-
k__Bacteria.p__Proteobacteria.c__Alphaproteobacteria.o__Sphingomonadales.f__Sphingomonadaceae.g__OtherSphingomonadaceae	2.94514			-
k__Bacteria.p__Firmicutes.c__Clostridia.o__Clostridiales.f___Tissierellaceae_.g__Peptoniphilus	2.94257			-
k__Bacteria.p__Proteobacteria.c__Alphaproteobacteria.o__BD7_3.f__unclassifiedBD7_3.g__unclassifiedBD7_3	2.93916			-
k__Bacteria.p__Proteobacteria.c__Alphaproteobacteria.o__BD7_3.f__unclassifiedBD7_3	2.93916			-
k__Bacteria.p__Proteobacteria.c__Alphaproteobacteria.o__BD7_3	2.93916			-
k__Bacteria.p__Actinobacteria.c__Actinobacteria.o__Actinomycetales.f__Actinomycetaceae.g__unclassifiedActinomycetaceae	2.93536			-
k__Bacteria.p__Actinobacteria.c__Actinobacteria.o__Actinomycetales.f__OtherActinomycetales	2.93019	SCC	2.64939	0.0254203		0.0021044 ± 0.013228	0.00064778 ± 0.007344	0.00258839 ± 0.01409
k__Bacteria.p__Actinobacteria.c__Actinobacteria.o__Actinomycetales.f__OtherActinomycetales.g__OtherActinomycetales	2.93019	SCC	2.62658	0.0254203		0.00085395 ± 0.00843	0.00045574 ± 0.00616	0.00049213 ± 0.006151
k__Bacteria.p__Actinobacteria.c__Acidimicrobiia	2.91998			-
k__Bacteria.p__Actinobacteria.c__Acidimicrobiia.o__Acidimicrobiales	2.91998			-
k__Bacteria.p__Proteobacteria.c__Epsilonproteobacteria.o__Campylobacterales.f__Campylobacteraceae.g__Campylobacter	2.91921			-
k__Bacteria.p__Cyanobacteria.c__Chloroplast.o__Chlorophyta	2.9161			-
k__Bacteria.p__Cyanobacteria.c__Chloroplast.o__Chlorophyta.f__unclassifiedChlorophyta.g__unclassifiedChlorophyta	2.9161			-
k__Bacteria.p__Cyanobacteria.c__Chloroplast.o__Chlorophyta.f__unclassifiedChlorophyta	2.9161			-
k__Bacteria.p__Proteobacteria.c__Alphaproteobacteria.o__Sphingomonadales.f__Sphingomonadaceae.g__Novosphingobium	2.91368			-
k__Bacteria.p__Proteobacteria.c__Betaproteobacteria.o__Neisseriales.f__Neisseriaceae.g__OtherNeisseriaceae	2.90822	BCC	2.80199	0.0336446		0.00000457 ± 0.00061	0.0000612 ± 0.002258	0.00069485 ± 0.007308
k__Bacteria.p__Proteobacteria.c__Alphaproteobacteria.o__Caulobacterales.f__Caulobacteraceae.g__Mycoplana	2.90301			-
k__Bacteria.p__Actinobacteria.c__Actinobacteria.o__Actinomycetales.f__Intrasporangiaceae.g__unclassifiedIntrasporangiaceae	2.90145			-
k__Bacteria.p__Actinobacteria.c__Actinobacteria.o__Actinomycetales.f__Microbacteriaceae.g__unclassifiedMicrobacteriaceae	2.88959			-
k__Unassigned.p__OtherUnassigned.c__OtherUnassigned.o__OtherUnassigned.f__OtherUnassigned	2.87946	AK	2.47539	0.0356132
k__Unassigned.p__OtherUnassigned.c__OtherUnassigned.o__OtherUnassigned	2.87946	AK	2.47574	0.0356132
k__Unassigned.p__OtherUnassigned.c__OtherUnassigned.o__OtherUnassigned.f__OtherUnassigned.g__OtherUnassigned	2.87946	AK	2.49457	0.0356132
k__Unassigned.p__OtherUnassigned	2.87946	AK	2.48753	0.0356132
k__Unassigned	2.87946	AK	2.48184	0.0356132
k__Unassigned.p__OtherUnassigned.c__OtherUnassigned	2.87946	AK	2.46948	0.0356132
k__Bacteria.p__Proteobacteria.c__Betaproteobacteria.o__Burkholderiales.f__OtherBurkholderiales	2.87879			-
k__Bacteria.p__Proteobacteria.c__Betaproteobacteria.o__Burkholderiales.f__OtherBurkholderiales.g__OtherBurkholderiales	2.87879			-
k__Bacteria.p__Proteobacteria.c__Alphaproteobacteria.o__Rhodospirillales.f__Rhodospirillaceae.g__Skermanella	2.87542			-
k__Bacteria.p__Proteobacteria.c__Alphaproteobacteria.o__Rhodobacterales.f__Rhodobacteraceae.g__Amaricoccus	2.85848			-
k__Bacteria.p__Actinobacteria.c__Actinobacteria.o__Actinomycetales.f__Nocardiaceae.g__Rhodococcus	2.85806			-
k__Bacteria.p__Proteobacteria.c__Alphaproteobacteria.o__Rhizobiales.f__Rhizobiaceae.g__unclassifiedRhizobiaceae	2.85379			-
k__Bacteria.p__Proteobacteria.c__Epsilonproteobacteria.o__Campylobacterales.f__Campylobacteraceae.g__Sulfurospirillum	2.85093			-
k__Bacteria.p__Proteobacteria.c__Deltaproteobacteria.o__Myxococcales.f__Polyangiaceae.g__OtherPolyangiaceae	2.84803			-
k__Bacteria.p__Proteobacteria.c__Deltaproteobacteria.o__Myxococcales.f__Polyangiaceae	2.84803			-
k__Bacteria.p__Proteobacteria.c__Alphaproteobacteria.o__Sphingomonadales.f__Sphingomonadaceae.g__Sphingopyxis	2.83378			-
k__Bacteria.p__Acidobacteria	2.82851			-
k__Bacteria.p__Proteobacteria.c__Gammaproteobacteria.o__Pseudomonadales.f__Pseudomonadaceae.g__unclassifiedPseudomonadaceae	2.82235			-
k__Bacteria.p__Actinobacteria.c__Actinobacteria.o__Actinomycetales.f__Intrasporangiaceae.g__Janibacter	2.81816			-
k__Bacteria.p__Proteobacteria.c__Alphaproteobacteria.o__Rhodospirillales.f__Acetobacteraceae.g__Roseococcus	2.81487			-
k__Bacteria.p__Proteobacteria.c__Gammaproteobacteria.o__Alteromonadales.f__Alteromonadaceae	2.80561			-
k__Bacteria.p__Proteobacteria.c__Gammaproteobacteria.o__Alteromonadales.f__Alteromonadaceae.g__Marinobacter	2.80561			-
k__Bacteria.p__Proteobacteria.c__Alphaproteobacteria.o__Rhizobiales.f__OtherRhizobiales	2.8034			-
k__Bacteria.p__Proteobacteria.c__Alphaproteobacteria.o__Rhizobiales.f__OtherRhizobiales.g__OtherRhizobiales	2.8034			-
k__Bacteria.p__Firmicutes.c__Clostridia.o__Clostridiales.f___Mogibacteriaceae_	2.80323			-
k__Bacteria.p__Actinobacteria.c__Coriobacteriia.o__Coriobacteriales	2.80202			-
k__Bacteria.p__Actinobacteria.c__Coriobacteriia	2.80202			-
k__Bacteria.p__Actinobacteria.c__Coriobacteriia.o__Coriobacteriales.f__Coriobacteriaceae	2.80202			-
k__Bacteria.p__Proteobacteria.c__Alphaproteobacteria.o__Rhizobiales.f__Hyphomicrobiaceae.g__Devosia	2.79695			-
k__Bacteria.p__TM7	2.79283			-
k__Bacteria.p__TM7.c__TM7_3	2.79283			-
k__Bacteria.p__Cyanobacteria.c__Oscillatoriophycideae	2.78881			-
k__Bacteria.p__Cyanobacteria.c__Oscillatoriophycideae.o__Chroococcales.f__Xenococcaceae	2.78881			-
k__Bacteria.p__Cyanobacteria.c__Oscillatoriophycideae.o__Chroococcales	2.78881			-
k__Bacteria.p__Cyanobacteria.c__Oscillatoriophycideae.o__Chroococcales.f__Xenococcaceae.g__unclassifiedXenococcaceae	2.78822			-
k__Bacteria.p__Proteobacteria.c__Gammaproteobacteria.o__Enterobacteriales.f__Enterobacteriaceae.g__Gluconacetobacter	2.78641			-
k__Bacteria.p__Cyanobacteria.c__Chloroplast.o__Streptophyta.f__unclassifiedStreptophyta	2.78396			-
k__Bacteria.p__Cyanobacteria.c__Chloroplast.o__Streptophyta.f__unclassifiedStreptophyta.g__unclassifiedStreptophyta	2.78396			-
k__Bacteria.p__Cyanobacteria.c__Chloroplast.o__Streptophyta	2.78396			-
k__Bacteria.p__Proteobacteria.c__Betaproteobacteria.o__Burkholderiales.f__Burkholderiaceae.g__Burkholderia	2.78323			-
k__Bacteria.p__Firmicutes.c__Clostridia.o__Clostridiales.f__Clostridiaceae.g__unclassifiedClostridiaceae	2.77795			-
k__Bacteria.p__Proteobacteria.c__Gammaproteobacteria.o__Pseudomonadales.f__Pseudomonadaceae.g__OtherPseudomonadaceae	2.77641	AK	3.15389	0.00590393		0.000566 ± 0.00686	0.0000731 ± 0.00246	0.00036793 ± 0.00531
k__Bacteria.p__Actinobacteria.c__Actinobacteria.o__Actinomycetales.f__Micromonosporaceae.g__Actinoplanes	2.77242			-
k__Bacteria.p__Actinobacteria.c__Actinobacteria.o__Actinomycetales.f__Micromonosporaceae	2.77242			-
k__Bacteria.p__Proteobacteria.c__Alphaproteobacteria.o__Rhizobiales.f__Aurantimonadaceae.g__OtherAurantimonadaceae	2.76515			-
k__Bacteria.p__Actinobacteria.c__Actinobacteria.o__Actinomycetales.f__Dermabacteraceae.g__Brachybacterium	2.76465			-
k__Bacteria.p__Actinobacteria.c__Actinobacteria.o__Actinomycetales.f__Frankiaceae	2.75772			-
k__Bacteria.p__Actinobacteria.c__Actinobacteria.o__Actinomycetales.f__Frankiaceae.g__unclassifiedFrankiaceae	2.75772			-
k__Bacteria.p__Actinobacteria.c__Acidimicrobiia.o__Acidimicrobiales.f__unclassifiedAcidimicrobiales.g__unclassifiedAcidimicrobiales	2.75705			-
k__Bacteria.p__Actinobacteria.c__Acidimicrobiia.o__Acidimicrobiales.f__unclassifiedAcidimicrobiales	2.75705			-
k__Bacteria.p__Proteobacteria.c__Gammaproteobacteria.o__Aeromonadales.f__Aeromonadaceae	2.7568	AK	3.10097	0.00673532		0.00055495 ± 0.00679	0.0000501 ± 0.00204	0.0000521 ± 0.00200
k__Bacteria.p__Proteobacteria.c__Gammaproteobacteria.o__Aeromonadales	2.7568	AK	3.12973	0.00673532		0.00055495 ± 0.00679	0.0000501 ± 0.00204	0.0000521 ± 0.00200
k__Bacteria.p__Firmicutes.c__Clostridia.o__Clostridiales.f___Tissierellaceae_.g__Parvimonas	2.75352			-
k__Bacteria.p__Actinobacteria.c__Thermoleophilia	2.7458			-
k__Bacteria.p__Firmicutes.c__Clostridia.o__Clostridiales.f__OtherClostridiales.g__OtherClostridiales	2.74579			-
k__Bacteria.p__Firmicutes.c__Clostridia.o__Clostridiales.f__OtherClostridiales	2.74579			-
k__Bacteria.p__Proteobacteria.c__Alphaproteobacteria.o__Rhizobiales.f__Beijerinckiaceae	2.74066			-
k__Bacteria.p__Actinobacteria.c__Acidimicrobiia.o__Acidimicrobiales.f__C111	2.73463			-
k__Bacteria.p__Actinobacteria.c__Acidimicrobiia.o__Acidimicrobiales.f__C111.g__unclassifiedC111	2.73463			-
k__Bacteria.p__Proteobacteria.c__Betaproteobacteria.o__Neisseriales.f__Neisseriaceae.g__Eikenella	2.72627			-
k__Bacteria.p__Firmicutes.c__Clostridia.o__Clostridiales.f___Mogibacteriaceae_.g__unclassified_Mogibacteriaceae_	2.72589			-
k__Bacteria.p__Actinobacteria.c__Actinobacteria.o__Actinomycetales.f__Microbacteriaceae.g__Pseudoclavibacter	2.72403			-
k__Bacteria.p__Firmicutes.c__Bacilli.o__Bacillales.f__Paenibacillaceae	2.71382	BCC	2.77878	0.0293625		0.00032185 ± 0.00517	0	0.00048628 ± 0.00611
k__Bacteria.p__Firmicutes.c__Bacilli.o__Bacillales.f__Paenibacillaceae.g__Paenibacillus	2.71382			-
k__Bacteria.p__Proteobacteria.c__Alphaproteobacteria.o__Sphingomonadales.f__Sphingomonadaceae.g__unclassifiedSphingomonadaceae	2.71084			-
k__Bacteria.p__Firmicutes.c__Clostridia.o__Clostridiales.f___Tissierellaceae_.g__WAL_1855D	2.70778			-
k__Bacteria.p__Firmicutes.c__Bacilli.o__Lactobacillales.f__Carnobacteriaceae.g__Carnobacterium	2.6895			-
k__Bacteria.p__Proteobacteria.c__Alphaproteobacteria.o__unclassifiedAlphaproteobacteria.f__unclassifiedAlphaproteobacteria	2.6888			-
k__Bacteria.p__Proteobacteria.c__Alphaproteobacteria.o__unclassifiedAlphaproteobacteria	2.6888			-
k__Bacteria.p__Proteobacteria.c__Alphaproteobacteria.o__unclassifiedAlphaproteobacteria.f__unclassifiedAlphaproteobacteria.g__unclassifiedAlphaproteobacteria	2.6888			-
k__Bacteria.p__Firmicutes.c__Clostridia.o__Clostridiales.f__Peptostreptococcaceae	2.6863			-
k__Bacteria.p__Proteobacteria.c__Alphaproteobacteria.o__Rhodospirillales.f__Acetobacteraceae.g__Roseomonas	2.68546			-
k__Bacteria.p__Proteobacteria.c__Gammaproteobacteria.o__Alteromonadales.f___Chromatiaceae_	2.68223			-
k__Bacteria.p__Proteobacteria.c__Gammaproteobacteria.o__Alteromonadales.f___Chromatiaceae_.g__Other_Chromatiaceae_	2.68223			-
k__Bacteria.p__Firmicutes.c__Clostridia.o__Clostridiales.f__Ruminococcaceae.g__unclassifiedRuminococcaceae	2.68131			-
k__Bacteria.p__Firmicutes.c__Clostridia.o__Clostridiales.f__unclassifiedClostridiales	2.68091			-
k__Bacteria.p__Firmicutes.c__Clostridia.o__Clostridiales.f__unclassifiedClostridiales.g__unclassifiedClostridiales	2.68091			-
k__Bacteria.p__Firmicutes.c__Bacilli.o__Bacillales.f__Bacillaceae.g__Anoxybacillus	2.68081			-
k__Bacteria.p__Proteobacteria.c__Betaproteobacteria.o__Rhodocyclales.f__Rhodocyclaceae	2.6733			-
k__Bacteria.p__Proteobacteria.c__Betaproteobacteria.o__Rhodocyclales	2.6733			-
k__Bacteria.p__Chloroflexi	2.66437			-
k__Bacteria.p__Firmicutes.c__Erysipelotrichi.o__Erysipelotrichales.f__Erysipelotrichaceae	2.65823			-
k__Bacteria.p__Firmicutes.c__Erysipelotrichi.o__Erysipelotrichales	2.65823			-
k__Bacteria.p__Firmicutes.c__Erysipelotrichi	2.65823			-
k__Bacteria.p__Firmicutes.c__Erysipelotrichi.o__Erysipelotrichales.f__Erysipelotrichaceae.g___Eubacterium_	2.65758			-
k__Bacteria.p__Firmicutes.c__Clostridia.o__Clostridiales.f__Peptostreptococcaceae.g__unclassifiedPeptostreptococcaceae	2.65262			-
k__Bacteria.p__Actinobacteria.c__Actinobacteria.o__Actinomycetales.f__Pseudonocardiaceae.g__Pseudonocardia	2.63878			-
k__Bacteria.p__Bacteroidetes.c___Saprospirae_.o___Saprospirales_.f__Chitinophagaceae.g__unclassifiedChitinophagaceae	2.63815			-
k__Bacteria.p__TM7.c__TM7_3.o__unclassifiedTM7_3.f__unclassifiedTM7_3.g__unclassifiedTM7_3	2.63655			-
k__Bacteria.p__TM7.c__TM7_3.o__unclassifiedTM7_3.f__unclassifiedTM7_3	2.63655			-
k__Bacteria.p__TM7.c__TM7_3.o__unclassifiedTM7_3	2.63655			-
k__Bacteria.p__Proteobacteria.c__Betaproteobacteria.o__Burkholderiales.f__Comamonadaceae.g__Tepidimonas	2.62576			-
k__Bacteria.p__Actinobacteria.c__Thermoleophilia.o__Gaiellales.f__Gaiellaceae.g__unclassifiedGaiellaceae	2.62187			-
k__Bacteria.p__Actinobacteria.c__Thermoleophilia.o__Gaiellales	2.62187			-
k__Bacteria.p__Actinobacteria.c__Thermoleophilia.o__Gaiellales.f__Gaiellaceae	2.62187			-
k__Bacteria.p__Proteobacteria.c__Alphaproteobacteria.o__Caulobacterales.f__Caulobacteraceae.g__Asticcacaulis	2.61916			-
k__Bacteria.p__Firmicutes.c__Bacilli.o__Bacillales.f__Staphylococcaceae.g__Macrococcus	2.60717			-
k__Bacteria.p__Proteobacteria.c__Alphaproteobacteria.o__Rhizobiales.f__Hyphomicrobiaceae.g__Rhodoplanes	2.60663			-
k__Bacteria.p__Firmicutes.c__Bacilli.o__Bacillales.f__Listeriaceae	2.60526			-
k__Bacteria.p__Firmicutes.c__Bacilli.o__Bacillales.f__Listeriaceae.g__Brochothrix	2.60526			-
k__Bacteria.p__Proteobacteria.c__Betaproteobacteria.o__Burkholderiales.f__Comamonadaceae.g__Comamonas	2.60266			-
k__Bacteria.p__Proteobacteria.c__Betaproteobacteria.o__Neisseriales.f__Neisseriaceae.g__Kingella	2.60206			-
k__Bacteria.p__Actinobacteria.c__Actinobacteria.o__Actinomycetales.f__Cellulomonadaceae	2.60088			-
k__Bacteria.p__Bacteroidetes.c__Sphingobacteriia.o__Sphingobacteriales.f__Sphingobacteriaceae.g__unclassifiedSphingobacteriaceae	2.59971			-
k__Bacteria.p__Proteobacteria.c__Deltaproteobacteria.o__Myxococcales.f__Cystobacterineae	2.59705			-
k__Bacteria.p__Proteobacteria.c__Deltaproteobacteria.o__Myxococcales.f__Cystobacterineae.g__unclassifiedCystobacterineae	2.59705			-
k__Bacteria.p__Bacteroidetes.c__Flavobacteriia.o__Flavobacteriales.f___Weeksellaceae_.g__Other_Weeksellaceae_	2.59508			-
k__Bacteria.p__Proteobacteria.c__Gammaproteobacteria.o__Pasteurellales.f__Pasteurellaceae.g__Actinobacillus	2.58213			-
k__Bacteria.p__Actinobacteria.c__Actinobacteria.o__Actinomycetales.f__Intrasporangiaceae.g__OtherIntrasporangiaceae	2.58108			-
k__Bacteria.p__Chloroflexi.c__Thermomicrobia	2.57821			-
k__Bacteria.p__Chloroflexi.c__Thermomicrobia.o__JG30_KF_CM45	2.57457			-
k__Bacteria.p__Chloroflexi.c__Thermomicrobia.o__JG30_KF_CM45.f__unclassifiedJG30_KF_CM45.g__unclassifiedJG30_KF_CM45	2.57457			-
k__Bacteria.p__Chloroflexi.c__Thermomicrobia.o__JG30_KF_CM45.f__unclassifiedJG30_KF_CM45	2.57457			-
k__Bacteria.p__Firmicutes.c__Bacilli.o__Bacillales.f__Staphylococcaceae.g__Jeotgalicoccus	2.57217			-
k__Bacteria.p__Proteobacteria.c__Alphaproteobacteria.o__Rhizobiales.f__Beijerinckiaceae.g__unclassifiedBeijerinckiaceae	2.57069			-
k__Bacteria.p__Firmicutes.c__Clostridia.o__Clostridiales.f__Veillonellaceae.g__Selenomonas	2.5697			-
k__Bacteria.p__Actinobacteria.c__Actinobacteria.o__Actinomycetales.f__Intrasporangiaceae.g__Tetrasphaera	2.56166			-
k__Bacteria.p__Actinobacteria.c__Actinobacteria.o__Actinomycetales.f__Mycobacteriaceae.g__Mycobacterium	2.56054			-
k__Bacteria.p__Actinobacteria.c__Actinobacteria.o__Actinomycetales.f__Mycobacteriaceae	2.56054			-
k__Bacteria.p__Proteobacteria.c__Gammaproteobacteria.o__Xanthomonadales.f__Sinobacteraceae	2.55924			-
k__Bacteria.p__Proteobacteria.c__Gammaproteobacteria.o__Xanthomonadales.f__Sinobacteraceae.g__unclassifiedSinobacteraceae	2.55924			-
k__Bacteria.p__Proteobacteria.c__Betaproteobacteria.o__Rhodocyclales.f__Rhodocyclaceae.g__OtherRhodocyclaceae	2.54716			-
k__Bacteria.p__Firmicutes.c__Bacilli.o__Lactobacillales.f__Enterococcaceae.g__OtherEnterococcaceae	2.54063			-
k__Bacteria.p__Proteobacteria.c__OtherProteobacteria.o__OtherProteobacteria.f__OtherProteobacteria	2.53939			-
k__Bacteria.p__Proteobacteria.c__OtherProteobacteria.o__OtherProteobacteria	2.53939			-
k__Bacteria.p__Proteobacteria.c__OtherProteobacteria	2.53939			-
k__Bacteria.p__Proteobacteria.c__OtherProteobacteria.o__OtherProteobacteria.f__OtherProteobacteria.g__OtherProteobacteria	2.53939			-
k__Bacteria.p__Actinobacteria.c__Actinobacteria.o__Actinomycetales.f__Microbacteriaceae.g__OtherMicrobacteriaceae	2.53584			-
k__Bacteria.p__Actinobacteria.c__Actinobacteria.o__Actinomycetales.f__Pseudonocardiaceae.g__Saccharomonospora	2.53394			-
k__Bacteria.p__Actinobacteria.c__Actinobacteria.o__Actinomycetales.f__Dietziaceae.g__OtherDietziaceae	2.52191			-
k__Bacteria.p__Actinobacteria.c__Actinobacteria.o__Actinomycetales.f__Dietziaceae	2.52191			-
k__Bacteria.p__Actinobacteria.c__Actinobacteria.o__Actinomycetales.f__Actinomycetaceae.g__Actinobaculum	2.52092			-
k__Bacteria.p__Firmicutes.c__Bacilli.o__Bacillales.f__Alicyclobacillaceae.g__Alicyclobacillus	2.51912			-
k__Bacteria.p__Firmicutes.c__Bacilli.o__Bacillales.f__Alicyclobacillaceae	2.51912			-
k__Bacteria.p__Acidobacteria.c__Acidobacteria_6	2.50766			-
k__Bacteria.p__Acidobacteria.c__Acidobacteria_6.o__iii1_15	2.50766			-
k__Bacteria.p__Acidobacteria.c__Acidobacteria_6.o__iii1_15.f__unclassifiediii1_15.g__unclassifiediii1_15	2.50245			-
k__Bacteria.p__Acidobacteria.c__Acidobacteria_6.o__iii1_15.f__unclassifiediii1_15	2.50245			-
k__Bacteria.p__Proteobacteria.c__Alphaproteobacteria.o__Rhizobiales.f__Phyllobacteriaceae	2.49855			-
k__Bacteria.p__Proteobacteria.c__Alphaproteobacteria.o__Rhizobiales.f__Phyllobacteriaceae.g__Phyllobacterium	2.49855			-
k__Bacteria.p__Proteobacteria.c__Alphaproteobacteria.o__Rhizobiales.f__Bartonellaceae	2.49694			-
k__Bacteria.p__Proteobacteria.c__Alphaproteobacteria.o__Rhizobiales.f__Bartonellaceae.g__unclassifiedBartonellaceae	2.49694			-
k__Bacteria.p__Actinobacteria.c__Actinobacteria.o__Actinomycetales.f__Actinomycetaceae.g__N09	2.49152			-
k__Bacteria.p__Actinobacteria.c__Actinobacteria.o__Actinomycetales.f__Cellulomonadaceae.g__Cellulomonas	2.48515			-
k__Bacteria.p__Proteobacteria.c__Gammaproteobacteria.o__Aeromonadales.f__Aeromonadaceae.g__unclassifiedAeromonadaceae	2.48464			-
k__Bacteria.p__Actinobacteria.c__Actinobacteria.o__Actinomycetales.f__Microbacteriaceae.g__Curtobacterium	2.48103			-
k__Bacteria.p__Actinobacteria.c__Actinobacteria.o__Actinomycetales.f__Microbacteriaceae.g__Agromyces	2.48084			-
k__Bacteria.p__Bacteroidetes.c___Saprospirae_.o___Saprospirales_.f__Chitinophagaceae.g__Flavisolibacter	2.46509			-
k__Bacteria.p__Tenericutes	2.46178			-
k__Bacteria.p__Tenericutes.c__Mollicutes	2.46178			-
k__Bacteria.p__Tenericutes.c__Mollicutes.o__Mycoplasmatales.f__Mycoplasmataceae.g__Mycoplasma	2.46178			-
k__Bacteria.p__Tenericutes.c__Mollicutes.o__Mycoplasmatales.f__Mycoplasmataceae	2.46178			-
k__Bacteria.p__Tenericutes.c__Mollicutes.o__Mycoplasmatales	2.46178			-
k__Bacteria.p__Firmicutes.c__Clostridia.o__Clostridiales.f__Clostridiaceae.g__SMB53	2.45704			-
k__Bacteria.p__Proteobacteria.c__Gammaproteobacteria.o__Xanthomonadales.f__Xanthomonadaceae.g__Pseudoxanthomonas	2.45063			-
k__Bacteria.p__Firmicutes.c__Clostridia.o__Clostridiales.f__Lachnospiraceae.g__Coprococcus	2.4493			-
k__Bacteria.p__Armatimonadetes	2.43788			-
k__Bacteria.p__Armatimonadetes.c___Fimbriimonadia_	2.43698			-
k__Bacteria.p__Armatimonadetes.c___Fimbriimonadia_.o___Fimbriimonadales_	2.43698			-
k__Bacteria.p__Armatimonadetes.c___Fimbriimonadia_.o___Fimbriimonadales_.f___Fimbriimonadaceae_	2.43698			-
k__Bacteria.p__Armatimonadetes.c___Fimbriimonadia_.o___Fimbriimonadales_.f___Fimbriimonadaceae_.g__Fimbriimonas	2.43698			-
k__Bacteria.p__Bacteroidetes.c__Cytophagia.o__Cytophagales.f__Cytophagaceae.g__unclassifiedCytophagaceae	2.42984			-
k__Bacteria.p__Proteobacteria.c__Alphaproteobacteria.o__Rhizobiales.f__Rhodobiaceae	2.42943			-
k__Bacteria.p__Proteobacteria.c__Alphaproteobacteria.o__Rhizobiales.f__Rhodobiaceae.g__Afifella	2.42943			-
k__Bacteria.p__Proteobacteria.c__Betaproteobacteria.o__Rhodocyclales.f__Rhodocyclaceae.g__Hydrogenophilus	2.42647			-
k__Bacteria.p__Proteobacteria.c__Gammaproteobacteria.o__Xanthomonadales.f__Xanthomonadaceae.g__Luteimonas	2.42106			-
k__Bacteria.p__Proteobacteria.c__Alphaproteobacteria.o__Rhizobiales.f__Methylocystaceae	2.42037			-
k__Bacteria.p__Proteobacteria.c__Alphaproteobacteria.o__Rhizobiales.f__Methylocystaceae.g__unclassifiedMethylocystaceae	2.4194			-
k__Bacteria.p__Actinobacteria.c__Thermoleophilia.o__Solirubrobacterales	2.41657			-
k__Bacteria.p__Proteobacteria.c__Alphaproteobacteria.o__Sphingomonadales.f__OtherSphingomonadales.g__OtherSphingomonadales	2.41564			-
k__Bacteria.p__Proteobacteria.c__Alphaproteobacteria.o__Sphingomonadales.f__OtherSphingomonadales	2.41564			-
k__Bacteria.p__Proteobacteria.c__Gammaproteobacteria.o__Aeromonadales.f__Aeromonadaceae.g__OtherAeromonadaceae	2.41389	AK	3.31855	0.00155507		0.00033175 ± 0.00525	0	0.00002402 ± 0.001359
k__Bacteria.p__Proteobacteria.c__Betaproteobacteria.o__OtherBetaproteobacteria	2.40624			-
k__Bacteria.p__Proteobacteria.c__Betaproteobacteria.o__OtherBetaproteobacteria.f__OtherBetaproteobacteria	2.40624			-
k__Bacteria.p__Proteobacteria.c__Betaproteobacteria.o__OtherBetaproteobacteria.f__OtherBetaproteobacteria.g__OtherBetaproteobacteria	2.40624			-
k__Bacteria.p__Firmicutes.c__Bacilli.o__Turicibacterales.f__Turicibacteraceae	2.40402			-
k__Bacteria.p__Firmicutes.c__Bacilli.o__Turicibacterales	2.40402			-
k__Bacteria.p__Firmicutes.c__Bacilli.o__Turicibacterales.f__Turicibacteraceae.g__Turicibacter	2.40402			-
k__Bacteria.p__Actinobacteria.c__Actinobacteria.o__Actinomycetales.f__Nocardiaceae.g__OtherNocardiaceae	2.40304			-
k__Bacteria.p__Proteobacteria.c__Alphaproteobacteria.o__Sphingomonadales.f__Erythrobacteraceae	2.39959			-
k__Bacteria.p__Actinobacteria.c__Actinobacteria.o__Actinomycetales.f__Geodermatophilaceae.g__Modestobacter	2.395	SCC	3.07101	0.0226274		0.000000761 ± 0.000251	0.00021497 ± 0.004232	0.0000380 ± 0.00170
k__Bacteria.p__Actinobacteria.c__Actinobacteria.o__Actinomycetales.f__Actinosynnemataceae	2.39394			-
k__Bacteria.p__Actinobacteria.c__Actinobacteria.o__Actinomycetales.f__Actinosynnemataceae.g__unclassifiedActinosynnemataceae	2.39262			-
k__Bacteria.p__Proteobacteria.c__Betaproteobacteria.o__Burkholderiales.f__Oxalobacteraceae.g__Ralstonia	2.38087			-
k__Bacteria.p__Firmicutes.c__Clostridia.o__Clostridiales.f__Lachnospiraceae.g__Dorea	2.37647			-
k__Bacteria.p__Actinobacteria.c__Actinobacteria.o__Actinomycetales.f__Micrococcaceae.g__Arthrobacter	2.37585			-
k__Bacteria.p__Firmicutes.c__Bacilli.o__Lactobacillales.f__Leuconostocaceae	2.36322			-
k__Bacteria.p__Firmicutes.c__Bacilli.o__Lactobacillales.f__Leuconostocaceae.g__Leuconostoc	2.36322			-
k__Bacteria.p__Proteobacteria.c__Gammaproteobacteria.o__Oceanospirillales	2.3594			-
k__Bacteria.p__Proteobacteria.c__Betaproteobacteria.o__Burkholderiales.f__Oxalobacteraceae.g__Cupriavidus	2.35753			-
k__Bacteria.p__Firmicutes.c__Clostridia.o__Clostridiales.f___Tissierellaceae_.g__ph2	2.35394			-
k__Bacteria.p__Actinobacteria.c__Actinobacteria.o__Actinomycetales.f__Nocardioidaceae.g__Nocardioides	2.34898			-
k__Bacteria.p__Actinobacteria.c__Actinobacteria.o__Actinomycetales.f__Pseudonocardiaceae.g__Actinomycetospora	2.34629			-
k__Bacteria.p__Actinobacteria.c__Actinobacteria.o__Actinomycetales.f__Streptomycetaceae	2.34432			-
k__Bacteria.p__Actinobacteria.c__Actinobacteria.o__Actinomycetales.f__Cellulomonadaceae.g__Actinotalea	2.3365			-
k__Bacteria.p__Actinobacteria.c__Actinobacteria.o__Actinomycetales.f__Kineosporiaceae	2.32632			-
k__Bacteria.p__Actinobacteria.c__Actinobacteria.o__Actinomycetales.f__Streptomycetaceae.g__Streptomyces	2.32569			-
k__Bacteria.p__Proteobacteria.c__Alphaproteobacteria.o__Caulobacterales.f__Caulobacteraceae.g__Phenylobacterium	2.32463			-
k__Bacteria.p__Actinobacteria.c__Coriobacteriia.o__Coriobacteriales.f__Coriobacteriaceae.g__unclassifiedCoriobacteriaceae	2.3193			-
k__Bacteria.p__Proteobacteria.c__Alphaproteobacteria.o__Sphingomonadales.f__Erythrobacteraceae.g__unclassifiedErythrobacteraceae	2.31705			-
k__Bacteria.p__Actinobacteria.c__Actinobacteria.o__Actinomycetales.f__Promicromonosporaceae	2.31096			-
k__Bacteria.p__Actinobacteria.c__Actinobacteria.o__Actinomycetales.f__Promicromonosporaceae.g__Cellulosimicrobium	2.31096			-
k__Bacteria.p__Actinobacteria.c__Actinobacteria.o__Actinomycetales.f__Geodermatophilaceae.g__Geodermatophilus	2.30794			-
k__Bacteria.p__Firmicutes.c__Clostridia.o__Clostridiales.f___Tissierellaceae_.g__Helcococcus	2.30112			-
k__Bacteria.p__Firmicutes.c__Clostridia.o__Clostridiales.f__Veillonellaceae.g__Acidaminococcus	2.29174			-
k__Bacteria.p__Actinobacteria.c__Actinobacteria.o__Actinomycetales.f__Kineosporiaceae.g__Kineococcus	2.29044			-
k__Bacteria.p__Actinobacteria.c__Actinobacteria.o__Actinomycetales.f__Nocardioidaceae.g__Propionicimonas	2.28932	AK	2.75911	0.0203773		0.00017749 ± 0.00384	0	0.0000621 ± 0.00218
k__Bacteria.p__Actinobacteria.c__Coriobacteriia.o__Coriobacteriales.f__Coriobacteriaceae.g__Collinsella	2.28421			-
k__Bacteria.p__Bacteroidetes.c__Cytophagia.o__Cytophagales.f__Cytophagaceae.g__Spirosoma	2.27981			-
k__Bacteria.p__Gemmatimonadetes	2.26795			-
k__Bacteria.p__Bacteroidetes.c__Cytophagia.o__Cytophagales.f__Cytophagaceae.g__Larkinella	2.26785			-
k__Bacteria.p__Firmicutes.c__Clostridia.o__Clostridiales.f__Ruminococcaceae.g__Faecalibacterium	2.26552			-
k__Bacteria.p__Proteobacteria.c__Gammaproteobacteria.o__Pseudomonadales.f__OtherPseudomonadales.g__OtherPseudomonadales	2.26279			-
k__Bacteria.p__Proteobacteria.c__Gammaproteobacteria.o__Pseudomonadales.f__OtherPseudomonadales	2.26279			-
k__Bacteria.p__Firmicutes.c__Bacilli.o__Bacillales.f__Thermoactinomycetaceae	2.26145			-
k__Bacteria.p__Proteobacteria.c__Alphaproteobacteria.o__Rhizobiales.f__Beijerinckiaceae.g__OtherBeijerinckiaceae	2.25103			-
k__Bacteria.p__Proteobacteria.c__Betaproteobacteria.o__Methylophilales.f__Methylophilaceae.g__OtherMethylophilaceae	2.25088			-
k__Bacteria.p__Actinobacteria.c__Coriobacteriia.o__Coriobacteriales.f__Coriobacteriaceae.g__Atopobium	2.24408			-
k__Bacteria.p__Proteobacteria.c__Gammaproteobacteria.o__Oceanospirillales.f__Halomonadaceae	2.237			-
k__Bacteria.p__Proteobacteria.c__Gammaproteobacteria.o__Oceanospirillales.f__Halomonadaceae.g__unclassifiedHalomonadaceae	2.237			-
k__Bacteria.p__TM7.c__TM7_3.o__EW055.f__unclassifiedEW055.g__unclassifiedEW055	2.22968			-
k__Bacteria.p__TM7.c__TM7_3.o__EW055	2.22968			-
k__Bacteria.p__TM7.c__TM7_3.o__EW055.f__unclassifiedEW055	2.22968			-
k__Bacteria.p__Bacteroidetes.c__Cytophagia.o__Cytophagales.f__Cytophagaceae.g__Pontibacter	2.22672			-
k__Bacteria.p__Firmicutes.c__Bacilli.o__Bacillales.f__Thermoactinomycetaceae.g__unclassifiedThermoactinomycetaceae	2.22553			-
k__Bacteria.p__Proteobacteria.c__Gammaproteobacteria.o__Xanthomonadales.f__Xanthomonadaceae.g__Luteibacter	2.22401			-
k__Bacteria.p__Actinobacteria.c__Thermoleophilia.o__Solirubrobacterales.f__unclassifiedSolirubrobacterales.g__unclassifiedSolirubrobacterales	2.22196			-
k__Bacteria.p__Actinobacteria.c__Thermoleophilia.o__Solirubrobacterales.f__unclassifiedSolirubrobacterales	2.22196			-
k__Bacteria.p__Firmicutes.c__Clostridia.o__Clostridiales.f__Ruminococcaceae.g__Ruminococcus	2.21786			-
k__Bacteria.p__Firmicutes.c__Clostridia.o__Clostridiales.f__Lachnospiraceae.g__OtherLachnospiraceae	2.19556			-
k__Bacteria.p__Actinobacteria.c__Actinobacteria.o__Actinomycetales.f__Intrasporangiaceae.g__Knoellia	2.1912			-
k__Bacteria.p__Firmicutes.c__Erysipelotrichi.o__Erysipelotrichales.f__Erysipelotrichaceae.g__unclassifiedErysipelotrichaceae	2.18938	AK	3.13891	0.0368159		0.0001226 ± 0.00319	0	0
k__Bacteria.p__WPS_2.c__unclassifiedWPS_2.o__unclassifiedWPS_2	2.18078			-
k__Bacteria.p__WPS_2.c__unclassifiedWPS_2.o__unclassifiedWPS_2.f__unclassifiedWPS_2	2.18078			-
k__Bacteria.p__WPS_2.c__unclassifiedWPS_2	2.18078			-
k__Bacteria.p__WPS_2	2.18078			-
k__Bacteria.p__WPS_2.c__unclassifiedWPS_2.o__unclassifiedWPS_2.f__unclassifiedWPS_2.g__unclassifiedWPS_2	2.18078			-
k__Bacteria.p__Firmicutes.c__Bacilli.o__Gemellales.f__Gemellaceae.g__Gemella	2.1752			-
k__Bacteria.p__Acidobacteria.c__Solibacteres.o__Solibacterales	2.15734			-
k__Bacteria.p__Acidobacteria.c__Solibacteres.o__Solibacterales.f__Solibacteraceae.g__CandidatusSolibacter	2.15734			-
k__Bacteria.p__Acidobacteria.c__Solibacteres	2.15734			-
k__Bacteria.p__Acidobacteria.c__Solibacteres.o__Solibacterales.f__Solibacteraceae	2.15734			-
k__Bacteria.p__Actinobacteria.c__Actinobacteria.o__Actinomycetales.f__Bogoriellaceae.g__Georgenia	2.13919			-
k__Bacteria.p__Actinobacteria.c__Actinobacteria.o__Actinomycetales.f__Bogoriellaceae	2.13919			-
k__Bacteria.p__Proteobacteria.c__Alphaproteobacteria.o__Rickettsiales.f__Rickettsiaceae.g__unclassifiedRickettsiaceae	2.13275			-
k__Bacteria.p__Proteobacteria.c__Alphaproteobacteria.o__Rickettsiales.f__Rickettsiaceae	2.13275			-
k__Bacteria.p__Firmicutes.c__Clostridia.o__Clostridiales.f__Lachnospiraceae.g__Catonella	2.13165			-
k__Bacteria.p__Firmicutes.c__Clostridia.o__Clostridiales.f__Clostridiaceae.g__Thermoanaerobacterium	2.1258			-
k__Bacteria.p__Proteobacteria.c__Betaproteobacteria.o__Burkholderiales.f__Burkholderiaceae.g__Pandoraea	2.11453			-
k__Bacteria.p__Firmicutes.c__Bacilli.o__Bacillales.f__Bacillaceae.g__unclassifiedBacillaceae	2.1108			-
k__Bacteria.p__Bacteroidetes.c__Bacteroidia.o__Bacteroidales.f__Porphyromonadaceae.g__Tannerella	2.10524			-
k__Bacteria.p__Fusobacteria.c__Fusobacteriia.o__Fusobacteriales.f__Leptotrichiaceae.g__Sneathia	2.1007			-
k__Bacteria.p__Gemmatimonadetes.c__Gemmatimonadetes	2.09671			-
k__Bacteria.p__Proteobacteria.c__Deltaproteobacteria.o__Myxococcales.f__unclassifiedMyxococcales.g__unclassifiedMyxococcales	2.09589			-
k__Bacteria.p__Proteobacteria.c__Deltaproteobacteria.o__Myxococcales.f__unclassifiedMyxococcales	2.09589			-
k__Bacteria.p__Firmicutes.c__Clostridia.o__Clostridiales.f__Veillonellaceae.g__Mitsuokella	2.08228			-
k__Bacteria.p__Proteobacteria.c__Alphaproteobacteria.o__Rhodospirillales.f__unclassifiedRhodospirillales	2.06925			-
k__Bacteria.p__Proteobacteria.c__Alphaproteobacteria.o__Rhodospirillales.f__unclassifiedRhodospirillales.g__unclassifiedRhodospirillales	2.06925			-
k__Bacteria.p__Proteobacteria.c__Alphaproteobacteria.o__Rhizobiales.f__Methylobacteriaceae.g__OtherMethylobacteriaceae	2.06641			-
k__Bacteria.p__Proteobacteria.c__Alphaproteobacteria.o__Sphingomonadales.f__Sphingomonadaceae.g__Kaistobacter	2.06002			-
k__Bacteria.p__Proteobacteria.c__Gammaproteobacteria.o__Xanthomonadales.f__Xanthomonadaceae.g__OtherXanthomonadaceae	2.05764			-
k__Bacteria.p__Proteobacteria.c__Alphaproteobacteria.o__Rhizobiales.f__Hyphomicrobiaceae.g__Hyphomicrobium	2.05641			-
k__Bacteria.p__Proteobacteria.c__Gammaproteobacteria.o__Thiotrichales.f__Piscirickettsiaceae.g__unclassifiedPiscirickettsiaceae	2.05249			-
k__Bacteria.p__Proteobacteria.c__Gammaproteobacteria.o__Thiotrichales	2.05249			-
k__Bacteria.p__Proteobacteria.c__Gammaproteobacteria.o__Thiotrichales.f__Piscirickettsiaceae	2.05249			-
k__Bacteria.p__Bacteroidetes.c__Flavobacteriia.o__Flavobacteriales.f__Flavobacteriaceae.g__unclassifiedFlavobacteriaceae	2.04749			-
k__Bacteria.p__Actinobacteria.c__Actinobacteria.o__Actinomycetales.f__Micromonosporaceae.g__OtherMicromonosporaceae	2.02657			-
k__Bacteria.p__Proteobacteria.c__Betaproteobacteria.o__Burkholderiales.f__Comamonadaceae.g__Hylemonella	2.02563			-
k__Bacteria.p__Firmicutes.c__Clostridia.o__Clostridiales.f___Mogibacteriaceae_.g__Mogibacterium	2.0158			-
k__Bacteria.p__Actinobacteria.c__Actinobacteria.o__Actinomycetales.f__Microbacteriaceae.g__Leucobacter	2.00932			-
k__Bacteria.p__Actinobacteria.c__Actinobacteria.o__Actinomycetales.f__Propionibacteriaceae.g__OtherPropionibacteriaceae	2.00816			-
k__Bacteria.p__Firmicutes.c__Bacilli.o__Bacillales.f__Bacillaceae.g__Geobacillus	2.00275			-
k__Bacteria.p__Proteobacteria.c__Alphaproteobacteria.o__Rhizobiales.f__Methylocystaceae.g__Methylopila	2.0018			-
k__Bacteria.p__Firmicutes.c__Bacilli.o__Bacillales.f__Paenibacillaceae.g__Brevibacillus	1.99731	AK	3.3488	0.0368159		0.00015807 ± 0.00362	0	0
k__Bacteria.p__Acidobacteria.c___Chloracidobacteria_	1.99181			-
k__Bacteria.p__Acidobacteria.c___Chloracidobacteria_.o__RB41	1.99181			-
k__Bacteria.p__Acidobacteria.c___Chloracidobacteria_.o__RB41.f__Ellin6075	1.99181			-
k__Bacteria.p__Acidobacteria.c___Chloracidobacteria_.o__RB41.f__Ellin6075.g__unclassifiedEllin6075	1.99181			-
k__Bacteria.p__Acidobacteria.c__PAUC37f.o__unclassifiedPAUC37f.f__unclassifiedPAUC37f	1.98982			-
k__Bacteria.p__Acidobacteria.c__PAUC37f	1.98982			-
k__Bacteria.p__Acidobacteria.c__PAUC37f.o__unclassifiedPAUC37f.f__unclassifiedPAUC37f.g__unclassifiedPAUC37f	1.98982			-
k__Bacteria.p__Acidobacteria.c__PAUC37f.o__unclassifiedPAUC37f	1.98982			-
k__Bacteria.p__Actinobacteria.c__Rubrobacteria.o__Rubrobacterales	1.98289			-
k__Bacteria.p__Actinobacteria.c__Rubrobacteria.o__Rubrobacterales.f__Rubrobacteraceae.g__Rubrobacter	1.98289			-
k__Bacteria.p__Actinobacteria.c__Rubrobacteria	1.98289			-
k__Bacteria.p__Actinobacteria.c__Rubrobacteria.o__Rubrobacterales.f__Rubrobacteraceae	1.98289			-
k__Bacteria.p__Proteobacteria.c__Alphaproteobacteria.o__Sphingomonadales.f__Erythrobacteraceae.g__OtherErythrobacteraceae	1.97774			-
k__Bacteria.p__Cyanobacteria.c__ML635J_21.o__unclassifiedML635J_21.f__unclassifiedML635J_21.g__unclassifiedML635J_21	1.97656			-
k__Bacteria.p__Cyanobacteria.c__ML635J_21.o__unclassifiedML635J_21.f__unclassifiedML635J_21	1.97656			-
k__Bacteria.p__Cyanobacteria.c__ML635J_21	1.97656			-
k__Bacteria.p__Cyanobacteria.c__ML635J_21.o__unclassifiedML635J_21	1.97656			-
k__Bacteria.p__Actinobacteria.c__Thermoleophilia.o__Solirubrobacterales.f__Patulibacteraceae	1.97168			-
k__Bacteria.p__Actinobacteria.c__Thermoleophilia.o__Solirubrobacterales.f__Patulibacteraceae.g__Patulibacter	1.96944			-
k__Bacteria.p__Bacteroidetes.c___Rhodothermi_.o___Rhodothermales_.f__Rhodothermaceae	1.96779			-
k__Bacteria.p__Bacteroidetes.c___Rhodothermi_.o___Rhodothermales_.f__Rhodothermaceae.g__Rubricoccus	1.96779			-
k__Bacteria.p__Bacteroidetes.c___Rhodothermi_.o___Rhodothermales_	1.96779			-
k__Bacteria.p__Bacteroidetes.c___Rhodothermi_	1.96779			-
k__Bacteria.p__Proteobacteria.c__Deltaproteobacteria.o__Syntrophobacterales.f__Syntrophobacteraceae	1.95838			-
k__Bacteria.p__Proteobacteria.c__Deltaproteobacteria.o__Syntrophobacterales	1.95838			-
k__Bacteria.p__Proteobacteria.c__Deltaproteobacteria.o__Syntrophobacterales.f__Syntrophobacteraceae.g__unclassifiedSyntrophobacteraceae	1.95838			-
k__Bacteria.p__Proteobacteria.c__Deltaproteobacteria.o__Myxococcales.f__Myxococcaceae.g__Anaeromyxobacter	1.94384			-
k__Bacteria.p__Proteobacteria.c__Deltaproteobacteria.o__Myxococcales.f__Myxococcaceae	1.94384			-
k__Bacteria.p__Actinobacteria.c__Actinobacteria.o__Actinomycetales.f__Nakamurellaceae	1.93919			-
k__Bacteria.p__Actinobacteria.c__Actinobacteria.o__Actinomycetales.f__Nakamurellaceae.g__unclassifiedNakamurellaceae	1.93919			-
k__Bacteria.p__Proteobacteria.c__Betaproteobacteria.o__SC_I_84.f__unclassifiedSC_I_84.g__unclassifiedSC_I_84	1.92649			-
k__Bacteria.p__Proteobacteria.c__Betaproteobacteria.o__SC_I_84.f__unclassifiedSC_I_84	1.92649			-
k__Bacteria.p__Proteobacteria.c__Betaproteobacteria.o__SC_I_84	1.92649			-
k__Bacteria.p__Proteobacteria.c__Alphaproteobacteria.o__Rhizobiales.f__Methylocystaceae.g__Pleomorphomonas	1.92593			-
k__Bacteria.p__Chloroflexi.c__Ellin6529	1.91952			-
k__Bacteria.p__Chloroflexi.c__Ellin6529.o__unclassifiedEllin6529.f__unclassifiedEllin6529.g__unclassifiedEllin6529	1.91952			-
k__Bacteria.p__Chloroflexi.c__Ellin6529.o__unclassifiedEllin6529.f__unclassifiedEllin6529	1.91952			-
k__Bacteria.p__Chloroflexi.c__Ellin6529.o__unclassifiedEllin6529	1.91952			-
k__Bacteria.p__Chloroflexi.c__S085.o__unclassifiedS085.f__unclassifiedS085	1.91326			-
k__Bacteria.p__Chloroflexi.c__S085.o__unclassifiedS085	1.91326			-
k__Bacteria.p__Chloroflexi.c__S085.o__unclassifiedS085.f__unclassifiedS085.g__unclassifiedS085	1.91326			-
k__Bacteria.p__Chloroflexi.c__S085	1.91326			-
k__Bacteria.p__Proteobacteria.c__Gammaproteobacteria.o__Pasteurellales.f__Pasteurellaceae.g__Aggregatibacter	1.90253			-
k__Bacteria.p__Actinobacteria.c__Actinobacteria.o__Actinomycetales.f__Micrococcaceae.g__Nesterenkonia	1.89941			-
k__Bacteria.p__Firmicutes.c__Erysipelotrichi.o__Erysipelotrichales.f__Erysipelotrichaceae.g__Catenibacterium	1.89906			-
k__Bacteria.p___Thermi_.c__Deinococci.o__Thermales.f__Thermaceae.g__Meiothermus	1.89374			-
k__Bacteria.p__Bacteroidetes.c__unclassifiedBacteroidetes.o__unclassifiedBacteroidetes.f__unclassifiedBacteroidetes	1.87995			-
k__Bacteria.p__Bacteroidetes.c__unclassifiedBacteroidetes	1.87995			-
k__Bacteria.p__Bacteroidetes.c__unclassifiedBacteroidetes.o__unclassifiedBacteroidetes	1.87995			-
k__Bacteria.p__Bacteroidetes.c__unclassifiedBacteroidetes.o__unclassifiedBacteroidetes.f__unclassifiedBacteroidetes.g__unclassifiedBacteroidetes	1.87995			-
k__Bacteria.p__Actinobacteria.c__Actinobacteria.o__Actinomycetales.f__Microbacteriaceae.g__Rathayibacter	1.87541			-
k__Bacteria.p__Firmicutes.c__Clostridia.o__Clostridiales.f__Ruminococcaceae.g__OtherRuminococcaceae	1.87042			-
k__Bacteria.p__Actinobacteria.c__Actinobacteria.o__Actinomycetales.f__Microbacteriaceae.g__Salinibacterium	1.86314			-
k__Bacteria.p__Actinobacteria.c__Actinobacteria.o__Actinomycetales.f__Intrasporangiaceae.g__Phycicoccus	1.86255			-
k__Bacteria.p__Firmicutes.c__Clostridia.o__Clostridiales.f__Lachnospiraceae.g__Anaerostipes	1.83482			-
k__Bacteria.p__Firmicutes.c__Clostridia.o__Clostridiales.f__Ruminococcaceae.g__Oscillospira	1.83125			-
k__Bacteria.p__Firmicutes.c__Clostridia.o__Clostridiales.f___Tissierellaceae_.g__1_68	1.83014			-
k__Bacteria.p__Proteobacteria.c__Alphaproteobacteria.o__Rhodospirillales.f__Rhodospirillaceae.g__Telmatospirillum	1.82902			-
k__Bacteria.p__Bacteroidetes.c__Cytophagia.o__Cytophagales.f__Cytophagaceae.g__Rhodocytophaga	1.82631			-
k__Bacteria.p__Proteobacteria.c__Deltaproteobacteria.o__Bdellovibrionales.f__Bdellovibrionaceae.g__Bdellovibrio	1.82236			-
k__Bacteria.p__Proteobacteria.c__Deltaproteobacteria.o__Bdellovibrionales.f__Bdellovibrionaceae	1.82236			-
k__Bacteria.p__Proteobacteria.c__Deltaproteobacteria.o__Bdellovibrionales	1.82236			-
k__Bacteria.p__Proteobacteria.c__Gammaproteobacteria.o__Oceanospirillales.f__Alcanivoracaceae	1.82047			-
k__Bacteria.p__Proteobacteria.c__Gammaproteobacteria.o__Oceanospirillales.f__Alcanivoracaceae.g__Alcanivorax	1.82047			-
k__Bacteria.p__Proteobacteria.c__Gammaproteobacteria.o__Oceanospirillales.f__OtherOceanospirillales	1.81857			-
k__Bacteria.p__Proteobacteria.c__Gammaproteobacteria.o__Oceanospirillales.f__OtherOceanospirillales.g__OtherOceanospirillales	1.81857			-
k__Bacteria.p__Bacteroidetes.c__Cytophagia.o__Cytophagales.f__Cytophagaceae.g__Dyadobacter	1.81256			-
k__Bacteria.p__Proteobacteria.c__Alphaproteobacteria.o__Rhizobiales.f__Bradyrhizobiaceae.g__Balneimonas	1.80875			-
k__Bacteria.p__Proteobacteria.c__Betaproteobacteria.o__Burkholderiales.f__Comamonadaceae.g__Roseateles	1.79723			-
k__Bacteria.p__Proteobacteria.c__Alphaproteobacteria.o__Rhodospirillales.f__Acetobacteraceae.g__OtherAcetobacteraceae	1.78443			-
k__Bacteria.p__Gemmatimonadetes.c__Gemm_3.o__unclassifiedGemm_3.f__unclassifiedGemm_3.g__unclassifiedGemm_3	1.78097			-
k__Bacteria.p__Gemmatimonadetes.c__Gemm_3.o__unclassifiedGemm_3	1.78097			-
k__Bacteria.p__Gemmatimonadetes.c__Gemm_3.o__unclassifiedGemm_3.f__unclassifiedGemm_3	1.78097			-
k__Bacteria.p__Gemmatimonadetes.c__Gemm_3	1.78097			-
k__Bacteria.p__Actinobacteria.c__Actinobacteria.o__Actinomycetales.f__Tsukamurellaceae.g__Tsukamurella	1.76963			-
k__Bacteria.p__Actinobacteria.c__Actinobacteria.o__Actinomycetales.f__Tsukamurellaceae	1.76963			-
k__Bacteria.p__Actinobacteria.c__MB_A2_108	1.76641			-
k__Bacteria.p__Actinobacteria.c__MB_A2_108.o__0319_7L14.f__unclassified0319_7L14	1.76641			-
k__Bacteria.p__Actinobacteria.c__MB_A2_108.o__0319_7L14.f__unclassified0319_7L14.g__unclassified0319_7L14	1.76641			-
k__Bacteria.p__Actinobacteria.c__MB_A2_108.o__0319_7L14	1.76641			-
k__Bacteria.p__Proteobacteria.c__Alphaproteobacteria.o__Rhodospirillales.f__Acetobacteraceae.g__Acidocella	1.76232			-
k__Bacteria.p__Actinobacteria.c__Coriobacteriia.o__Coriobacteriales.f__Coriobacteriaceae.g__Slackia	1.75954			-
k__Bacteria.p__Proteobacteria.c__Betaproteobacteria.o__Rhodocyclales.f__Rhodocyclaceae.g__Zoogloea	1.75416			-
k__Bacteria.p__TM7.c__TM7_3.o__OtherTM7_3.f__OtherTM7_3.g__OtherTM7_3	1.74179			-
k__Bacteria.p__TM7.c__TM7_3.o__OtherTM7_3.f__OtherTM7_3	1.74179			-
k__Bacteria.p__TM7.c__TM7_3.o__OtherTM7_3	1.74179			-
k__Bacteria.p__Proteobacteria.c__Epsilonproteobacteria.o__Campylobacterales.f__Campylobacteraceae.g__Arcobacter	1.73708			-
k__Bacteria.p__Firmicutes.c__Bacilli.o__Bacillales.f__Bacillaceae.g__OtherBacillaceae	1.7344			-
k__Bacteria.p__Actinobacteria.c__Actinobacteria.o__Actinomycetales.f__Nocardioidaceae.g__OtherNocardioidaceae	1.73427			-
k__Bacteria.p__Chloroflexi.c__Chloroflexi	1.732			-
k__Bacteria.p__Firmicutes.c__Clostridia.o__Clostridiales.f__Clostridiaceae.g__OtherClostridiaceae	1.72621			-
k__Bacteria.p__Chloroflexi.c__Chloroflexi.o___Roseiflexales_.f__unclassified_Roseiflexales_	1.71583			-
k__Bacteria.p__Chloroflexi.c__Chloroflexi.o___Roseiflexales_	1.71583			-
k__Bacteria.p__Chloroflexi.c__Chloroflexi.o___Roseiflexales_.f__unclassified_Roseiflexales_.g__unclassified_Roseiflexales_	1.71583			-
k__Bacteria.p__Chloroflexi.c__Anaerolineae.o__Ardenscatenales.f__Ardenscatenaceae.g__Ardenscatena	1.71397			-
k__Bacteria.p__Chloroflexi.c__Anaerolineae	1.71397			-
k__Bacteria.p__Chloroflexi.c__Anaerolineae.o__Ardenscatenales.f__Ardenscatenaceae	1.71397			-
k__Bacteria.p__Chloroflexi.c__Anaerolineae.o__Ardenscatenales	1.71397			-
k__Bacteria.p__Proteobacteria.c__Gammaproteobacteria.o__Pseudomonadales.f__Moraxellaceae.g__Psychrobacter	1.7011			-
k__Bacteria.p__Proteobacteria.c__Alphaproteobacteria.o__Rhizobiales.f__Phyllobacteriaceae.g__Defluvibacter	1.69923			-
k__Bacteria.p__Spirochaetes.c__Spirochaetes.o__Sphaerochaetales	1.68936			-
k__Bacteria.p__Spirochaetes.c__Spirochaetes	1.68936			-
k__Bacteria.p__Spirochaetes.c__Spirochaetes.o__Sphaerochaetales.f__Sphaerochaetaceae	1.68936			-
k__Bacteria.p__Spirochaetes.c__Spirochaetes.o__Sphaerochaetales.f__Sphaerochaetaceae.g__Sphaerochaeta	1.68936			-
k__Bacteria.p__Actinobacteria.c__Thermoleophilia.o__Solirubrobacterales.f__Solirubrobacteraceae.g__unclassifiedSolirubrobacteraceae	1.68236			-
k__Bacteria.p__Actinobacteria.c__Thermoleophilia.o__Solirubrobacterales.f__Solirubrobacteraceae	1.68236			-
k__Bacteria.p__Bacteroidetes.c__Cytophagia.o__Cytophagales.f___Amoebophilaceae_.g__CandidatusCardinium	1.67868			-
k__Bacteria.p__Bacteroidetes.c__Cytophagia.o__Cytophagales.f___Amoebophilaceae_	1.67868			-
k__Bacteria.p__Proteobacteria.c__Alphaproteobacteria.o__OtherAlphaproteobacteria.f__OtherAlphaproteobacteria.g__OtherAlphaproteobacteria	1.67083			-
k__Bacteria.p__Proteobacteria.c__Alphaproteobacteria.o__OtherAlphaproteobacteria.f__OtherAlphaproteobacteria	1.67083			-
k__Bacteria.p__Proteobacteria.c__Alphaproteobacteria.o__OtherAlphaproteobacteria	1.67083			-
k__Bacteria.p__Gemmatimonadetes.c__Gemmatimonadetes.o__Gemmatimonadales.f__unclassifiedGemmatimonadales	1.66699			-
k__Bacteria.p__Gemmatimonadetes.c__Gemmatimonadetes.o__Gemmatimonadales	1.66699			-
k__Bacteria.p__Gemmatimonadetes.c__Gemmatimonadetes.o__Gemmatimonadales.f__unclassifiedGemmatimonadales.g__unclassifiedGemmatimonadales	1.66699			-
k__Bacteria.p__Firmicutes.c__Bacilli.o__Bacillales.f__Paenibacillaceae.g__unclassifiedPaenibacillaceae	1.65895			-
k__Bacteria.p__Spirochaetes.c__Spirochaetes.o__Spirochaetales.f__Spirochaetaceae.g__Treponema	1.65826			-
k__Bacteria.p__Spirochaetes.c__Spirochaetes.o__Spirochaetales.f__Spirochaetaceae	1.65826			-
k__Bacteria.p__Spirochaetes.c__Spirochaetes.o__Spirochaetales	1.65826			-
k__Bacteria.p__Gemmatimonadetes.c__Gemmatimonadetes.o__Ellin5290.f__unclassifiedEllin5290	1.65065			-
k__Bacteria.p__Gemmatimonadetes.c__Gemmatimonadetes.o__Ellin5290	1.65065			-
k__Bacteria.p__Gemmatimonadetes.c__Gemmatimonadetes.o__Ellin5290.f__unclassifiedEllin5290.g__unclassifiedEllin5290	1.65065			-
k__Bacteria.p__Proteobacteria.c__Gammaproteobacteria.o__Cardiobacteriales	1.63752			-
k__Bacteria.p__Proteobacteria.c__Gammaproteobacteria.o__Cardiobacteriales.f__Cardiobacteriaceae.g__Cardiobacterium	1.63752			-
k__Bacteria.p__Proteobacteria.c__Gammaproteobacteria.o__Cardiobacteriales.f__Cardiobacteriaceae	1.63752			-
k__Bacteria.p__Proteobacteria.c__Alphaproteobacteria.o__Rhizobiales.f__Hyphomicrobiaceae.g__Pedomicrobium	1.63635			-
k__Bacteria.p__Proteobacteria.c__Alphaproteobacteria.o__Rhizobiales.f__Bradyrhizobiaceae.g__OtherBradyrhizobiaceae	1.63134			-
k__Bacteria.p__Acidobacteria.c__Acidobacteriia	1.61355			-
k__Bacteria.p__Acidobacteria.c__Acidobacteriia.o__Acidobacteriales	1.61355			-
k__Bacteria.p__Acidobacteria.c__Acidobacteriia.o__Acidobacteriales.f__Acidobacteriaceae	1.61355			-
k__Bacteria.p__Bacteroidetes.c__Flavobacteriia.o__Flavobacteriales.f__Cryomorphaceae	1.61104			-
k__Bacteria.p__Bacteroidetes.c__Flavobacteriia.o__Flavobacteriales.f__Cryomorphaceae.g__Fluviicola	1.61104			-
k__Bacteria.p__Actinobacteria.c__Acidimicrobiia.o__Acidimicrobiales.f__Iamiaceae	1.60512			-
k__Bacteria.p__Actinobacteria.c__Acidimicrobiia.o__Acidimicrobiales.f__Iamiaceae.g__Iamia	1.60512			-
k__Bacteria.p__Proteobacteria.c__Gammaproteobacteria.o__Pseudomonadales.f__Moraxellaceae.g__unclassifiedMoraxellaceae	1.59719			-
k__Bacteria.p__Bacteroidetes.c__Flavobacteriia.o__Flavobacteriales.f__OtherFlavobacteriales	1.59697			-
k__Bacteria.p__Bacteroidetes.c__Flavobacteriia.o__Flavobacteriales.f__OtherFlavobacteriales.g__OtherFlavobacteriales	1.59697			-
k__Bacteria.p__Bacteroidetes.c__Bacteroidia.o__Bacteroidales.f__Porphyromonadaceae.g__Dysgonomonas	1.57055			-
k__Bacteria.p__Firmicutes.c__Clostridia.o__Clostridiales.f__Peptostreptococcaceae.g__Peptostreptococcus	1.55912			-
k__Bacteria.p__Proteobacteria.c__Deltaproteobacteria.o__Desulfovibrionales	1.54967			-
k__Bacteria.p__Proteobacteria.c__Alphaproteobacteria.o__Caulobacterales.f__Caulobacteraceae.g__OtherCaulobacteraceae	1.54738			-
k__Bacteria.p__Actinobacteria.c__Actinobacteria.o__Actinomycetales.f__Sanguibacteraceae	1.52598	AK	3.8056	0.0368159		0.000052 ± 0.00208	0	0
k__Bacteria.p__Actinobacteria.c__Actinobacteria.o__Actinomycetales.f__Sanguibacteraceae.g__unclassifiedSanguibacteraceae	1.52107			-
k__Bacteria.p__Firmicutes.c__Bacilli.o__Bacillales.f__Bacillaceae.g__Oceanobacillus	1.52			-
k__Bacteria.p__Proteobacteria.c__Betaproteobacteria.o__Burkholderiales.f__Comamonadaceae.g__Methylibium	1.50916			-
k__Bacteria.p__Bacteroidetes.c__Bacteroidia.o__Bacteroidales.f__Porphyromonadaceae.g__Paludibacter	1.50634			-
k__Bacteria.p__Actinobacteria.c__Actinobacteria.o__Actinomycetales.f__Dermabacteraceae.g__unclassifiedDermabacteraceae	1.50583			-
k__Bacteria.p__Firmicutes.c__Bacilli.o__Lactobacillales.f__Aerococcaceae.g__Marinilactibacillus	1.49803			-
k__Bacteria.p__Proteobacteria.c__Gammaproteobacteria.o__OtherGammaproteobacteria.f__OtherGammaproteobacteria.g__OtherGammaproteobacteria	1.48725			-
k__Bacteria.p__Proteobacteria.c__Gammaproteobacteria.o__OtherGammaproteobacteria.f__OtherGammaproteobacteria	1.48725			-
k__Bacteria.p__Proteobacteria.c__Gammaproteobacteria.o__OtherGammaproteobacteria	1.48725			-
k__Bacteria.p__Firmicutes.c__Clostridia.o__Clostridiales.f___Tissierellaceae_.g__Gallicola	1.48122			-
k__Bacteria.p__Bacteroidetes.c__Cytophagia.o__Cytophagales.f__Cytophagaceae.g__OtherCytophagaceae	1.44548			-
k__Bacteria.p__Firmicutes.c__Bacilli.o__Lactobacillales.f__Carnobacteriaceae.g__Trichococcus	1.44055			-
k__Bacteria.p__Firmicutes.c__Bacilli.o__Lactobacillales.f__Enterococcaceae.g__Tetragenococcus	1.43108			-
k__Bacteria.p__Firmicutes.c__Bacilli.o__Bacillales.f__Staphylococcaceae.g__Salinicoccus	1.42442			-
k__Bacteria.p__Actinobacteria.c__Thermoleophilia.o__Gaiellales.f__unclassifiedGaiellales.g__unclassifiedGaiellales	1.41348			-
k__Bacteria.p__Actinobacteria.c__Thermoleophilia.o__Gaiellales.f__unclassifiedGaiellales	1.41348			-
k__Bacteria.p__Firmicutes.c__Clostridia.o__Clostridiales.f__Lachnospiraceae.g__Blautia	1.4129			-
k__Bacteria.p__Firmicutes.c__Clostridia.o__Clostridiales.f__Christensenellaceae.g__unclassifiedChristensenellaceae	1.4126			-
k__Bacteria.p__Firmicutes.c__Clostridia.o__Clostridiales.f__Christensenellaceae	1.4126			-
k__Bacteria.p___Thermi_.c__Deinococci.o__Deinococcales.f__Trueperaceae	1.4122	AK	4.41837	0.0368159		0.0000209 ± 0.00131	0	0
k__Bacteria.p___Thermi_.c__Deinococci.o__Deinococcales.f__Trueperaceae.g__Truepera	1.4122	AK	4.18066	0.0368159		0.0000209 ± 0.00131	0	0
k__Bacteria.p__Gemmatimonadetes.c__Gemmatimonadetes.o__N1423WL	1.40496			-
k__Bacteria.p__Gemmatimonadetes.c__Gemmatimonadetes.o__N1423WL.f__unclassifiedN1423WL	1.40496			-
k__Bacteria.p__Gemmatimonadetes.c__Gemmatimonadetes.o__N1423WL.f__unclassifiedN1423WL.g__unclassifiedN1423WL	1.40496			-
k__Bacteria.p__Acidobacteria.c__Acidobacteriia.o__Acidobacteriales.f__Acidobacteriaceae.g__unclassifiedAcidobacteriaceae	1.3917			-
k__Bacteria.p__Proteobacteria.c__Alphaproteobacteria.o__Rhizobiales.f__Bradyrhizobiaceae.g__unclassifiedBradyrhizobiaceae	1.38241			-
k__Bacteria.p__Firmicutes.c__Clostridia.o__Clostridiales.f__Lachnospiraceae.g__Oribacterium	1.37364			-
k__Bacteria.p__Bacteroidetes.c__Bacteroidia.o__Bacteroidales.f__S24_7.g__unclassifiedS24_7	1.37156			-
k__Bacteria.p__Bacteroidetes.c__Bacteroidia.o__Bacteroidales.f__S24_7	1.37156			-
k__Bacteria.p__TM6.c__SJA_4.o__unclassifiedSJA_4.f__unclassifiedSJA_4	1.36892			-
k__Bacteria.p__TM6.c__SJA_4.o__unclassifiedSJA_4	1.36892			-
k__Bacteria.p__TM6.c__SJA_4	1.36892			-
k__Bacteria.p__TM6.c__SJA_4.o__unclassifiedSJA_4.f__unclassifiedSJA_4.g__unclassifiedSJA_4	1.36892			-
k__Bacteria.p__TM6	1.36892			-
k__Bacteria.p__Actinobacteria.c__Actinobacteria.o__Bifidobacteriales.f__Bifidobacteriaceae	1.36542			-
k__Bacteria.p__Actinobacteria.c__Actinobacteria.o__Bifidobacteriales	1.36542			-
k__Bacteria.p__Actinobacteria.c__Actinobacteria.o__Bifidobacteriales.f__Bifidobacteriaceae.g__Bifidobacterium	1.36542			-
k__Bacteria.p__Proteobacteria.c__Betaproteobacteria.o__Burkholderiales.f__unclassifiedBurkholderiales.g__unclassifiedBurkholderiales	1.35701			-
k__Bacteria.p__Proteobacteria.c__Betaproteobacteria.o__Burkholderiales.f__unclassifiedBurkholderiales	1.35701			-
k__Bacteria.p__Firmicutes.c__Bacilli.o__Bacillales.f___Thermicanaceae_.g__Thermicanus	1.35022			-
k__Bacteria.p__Firmicutes.c__Bacilli.o__Bacillales.f___Thermicanaceae_	1.35022			-
k__Bacteria.p__Proteobacteria.c__Gammaproteobacteria.o__Enterobacteriales.f__Enterobacteriaceae.g__Morganella	1.34968	AK	3.39662	0.0368159		0.0000182 ± 0.00123	0	0
k__Bacteria.p__Actinobacteria.c__Actinobacteria.o__Actinomycetales.f__Microbacteriaceae.g__Agrococcus	1.3492			-
k__Bacteria.p__Bacteroidetes.c__Flavobacteriia.o__Flavobacteriales.f__Flavobacteriaceae.g__Gillisia	1.30842			-
k__Bacteria.p__Proteobacteria.c__Gammaproteobacteria.o__Alteromonadales.f__OtherAlteromonadales	1.30728			-
k__Bacteria.p__Proteobacteria.c__Gammaproteobacteria.o__Alteromonadales.f__OtherAlteromonadales.g__OtherAlteromonadales	1.30728			-
k__Bacteria.p__Tenericutes.c__Mollicutes.o__Acholeplasmatales.f__Acholeplasmataceae	1.3011			-
k__Bacteria.p__Tenericutes.c__Mollicutes.o__Acholeplasmatales.f__Acholeplasmataceae.g__Acholeplasma	1.3011			-
k__Bacteria.p__Tenericutes.c__Mollicutes.o__Acholeplasmatales	1.3011			-
k__Bacteria.p__Proteobacteria.c__Deltaproteobacteria.o__Desulfovibrionales.f__Desulfovibrionaceae.g__Desulfovibrio	1.3009			-
k__Bacteria.p__Proteobacteria.c__Deltaproteobacteria.o__Desulfovibrionales.f__Desulfovibrionaceae	1.3009			-
k__Bacteria.p__Firmicutes.c__Clostridia.o__Clostridiales.f___Tissierellaceae_.g__unclassified_Tissierellaceae_	1.29328			-
k__Bacteria.p__Firmicutes.c__Clostridia.o__Clostridiales.f__Veillonellaceae.g__Pelosinus	1.28697			-
k__Bacteria.p__Proteobacteria.c__Alphaproteobacteria.o__Rhizobiales.f__Brucellaceae.g__OtherBrucellaceae	1.26226			-
k__Bacteria.p__Chloroflexi.c__Thermomicrobia.o__AKYG1722.f__unclassifiedAKYG1722.g__unclassifiedAKYG1722	1.25727			-
k__Bacteria.p__Chloroflexi.c__Thermomicrobia.o__AKYG1722.f__unclassifiedAKYG1722	1.25727			-
k__Bacteria.p__Chloroflexi.c__Thermomicrobia.o__AKYG1722	1.25727			-
k__Bacteria.p__Proteobacteria.c__Gammaproteobacteria.o__Xanthomonadales.f__Xanthomonadaceae.g__Lysobacter	1.25421			-
k__Bacteria.p__Firmicutes.c__Clostridia.o__Thermoanaerobacterales.f__Thermodesulfobiaceae.g__Coprothermobacter	1.25122			-
k__Bacteria.p__Firmicutes.c__Clostridia.o__Thermoanaerobacterales.f__Thermodesulfobiaceae	1.25122			-
k__Bacteria.p__Firmicutes.c__Clostridia.o__Thermoanaerobacterales	1.25122			-
k__Bacteria.p__Firmicutes.c__Bacilli.o__Bacillales.f__Planococcaceae.g__Sporosarcina	1.23136			-
k__Bacteria.p__Actinobacteria.c__Actinobacteria.o__Actinomycetales.f__Kineosporiaceae.g__OtherKineosporiaceae	1.22556			-
k__Bacteria.p__Acidobacteria.c__Acidobacteriia.o__Acidobacteriales.f__Acidobacteriaceae.g__OtherAcidobacteriaceae	1.21561			-
k__Bacteria.p__Fibrobacteres.c__Fibrobacteria	1.21558			-
k__Bacteria.p__Fibrobacteres.c__Fibrobacteria.o__258ds10.f__unclassified258ds10	1.21558			-
k__Bacteria.p__Fibrobacteres.c__Fibrobacteria.o__258ds10	1.21558			-
k__Bacteria.p__Fibrobacteres	1.21558			-
k__Bacteria.p__Fibrobacteres.c__Fibrobacteria.o__258ds10.f__unclassified258ds10.g__unclassified258ds10	1.21558			-
k__Bacteria.p__Firmicutes.c__Clostridia.o__Clostridiales.f__Lachnospiraceae.g___Ruminococcus_	1.19255			-
k__Bacteria.p__Proteobacteria.c__Deltaproteobacteria.o__Desulfovibrionales.f__Desulfomicrobiaceae	1.18921			-
k__Bacteria.p__Proteobacteria.c__Deltaproteobacteria.o__Desulfovibrionales.f__Desulfomicrobiaceae.g__unclassifiedDesulfomicrobiaceae	1.18921			-
k__Bacteria.p__Proteobacteria.c__Betaproteobacteria.o__Burkholderiales.f__Alcaligenaceae.g__unclassifiedAlcaligenaceae	1.16637			-
k__Bacteria.p__Chloroflexi.c__Gitt_GS_136.o__unclassifiedGitt_GS_136.f__unclassifiedGitt_GS_136.g__unclassifiedGitt_GS_136	1.16118			-
k__Bacteria.p__Chloroflexi.c__Gitt_GS_136.o__unclassifiedGitt_GS_136.f__unclassifiedGitt_GS_136	1.16118			-
k__Bacteria.p__Chloroflexi.c__Gitt_GS_136.o__unclassifiedGitt_GS_136	1.16118			-
k__Bacteria.p__Chloroflexi.c__Gitt_GS_136	1.16118			-
k__Bacteria.p__Firmicutes.c__Bacilli.o__Bacillales.f__Thermoactinomycetaceae.g__OtherThermoactinomycetaceae	1.16118			-
k__Bacteria.p__Proteobacteria.c__Gammaproteobacteria.o__Alteromonadales.f__Idiomarinaceae.g__unclassifiedIdiomarinaceae	1.14457			-
k__Bacteria.p__Proteobacteria.c__Gammaproteobacteria.o__Alteromonadales.f__Idiomarinaceae	1.14457			-
k__Bacteria.p__Actinobacteria.c__Actinobacteria.o__Actinomycetales.f__Cellulomonadaceae.g__Demequina	1.13326			-
k__Bacteria.p__Proteobacteria.c__Gammaproteobacteria.o__Legionellales.f__Coxiellaceae.g__Aquicella	1.13061			-
k__Bacteria.p__Proteobacteria.c__Gammaproteobacteria.o__Legionellales.f__Coxiellaceae	1.13061			-
k__Bacteria.p__Bacteroidetes.c___Saprospirae_.o___Saprospirales_.f__Chitinophagaceae.g__Segetibacter	1.12252			-
k__Bacteria.p__OD1	1.10258			-
k__Bacteria.p__OD1.c__unclassifiedOD1	1.10258			-
k__Bacteria.p__OD1.c__unclassifiedOD1.o__unclassifiedOD1.f__unclassifiedOD1.g__unclassifiedOD1	1.10258			-
k__Bacteria.p__OD1.c__unclassifiedOD1.o__unclassifiedOD1.f__unclassifiedOD1	1.10258			-
k__Bacteria.p__OD1.c__unclassifiedOD1.o__unclassifiedOD1	1.10258			-
k__Bacteria.p__Actinobacteria.c__Actinobacteria.o__Actinomycetales.f__Pseudonocardiaceae.g__Saccharopolyspora	1.09903			-
k__Bacteria.p__Cyanobacteria.c__Oscillatoriophycideae.o__Chroococcales.f__Xenococcaceae.g__Chroococcidiopsis	1.09829			-
k__Bacteria.p__Acidobacteria.c__iii1_8.o__DS_18	1.09454			-
k__Bacteria.p__Synergistetes.c__Synergistia.o__Synergistales.f__Dethiosulfovibrionaceae.g__Pyramidobacter	1.09454			-
k__Bacteria.p__Acidobacteria.c__iii1_8.o__DS_18.f__unclassifiedDS_18.g__unclassifiedDS_18	1.09454			-
k__Bacteria.p__Synergistetes	1.09454			-
k__Bacteria.p__Synergistetes.c__Synergistia.o__Synergistales	1.09454			-
k__Bacteria.p__Synergistetes.c__Synergistia.o__Synergistales.f__Dethiosulfovibrionaceae	1.09454			-
k__Bacteria.p__Synergistetes.c__Synergistia	1.09454			-
k__Bacteria.p__Acidobacteria.c__iii1_8	1.09454			-
k__Bacteria.p__Acidobacteria.c__iii1_8.o__DS_18.f__unclassifiedDS_18	1.09454			-
k__Bacteria.p__Bacteroidetes.c__Bacteroidia.o__Bacteroidales.f__Porphyromonadaceae.g__unclassifiedPorphyromonadaceae	1.09122			-
k__Bacteria.p__Proteobacteria.c__Betaproteobacteria.o__Rhodocyclales.f__Rhodocyclaceae.g__Methyloversatilis	1.05759			-
k__Bacteria.p__Firmicutes.c__Bacilli.o__Bacillales.f__Thermoactinomycetaceae.g__Planifilum	1.02927			-
k__Bacteria.p__Bacteroidetes.c__Bacteroidia.o__Bacteroidales.f__unclassifiedBacteroidales.g__unclassifiedBacteroidales	1.02373			-
k__Bacteria.p__Bacteroidetes.c__Bacteroidia.o__Bacteroidales.f__unclassifiedBacteroidales	1.02373			-
k__Bacteria.p__Actinobacteria.c__Actinobacteria.o__Bifidobacteriales.f__Bifidobacteriaceae.g__Gardnerella	1.01009			-
k__Bacteria.p__Firmicutes.c__Clostridia.o__Clostridiales.f__Veillonellaceae.g__Megamonas	0.999449			-
k__Bacteria.p__Actinobacteria.c__Actinobacteria.o__Actinomycetales.f__Micrococcaceae.g__Citricoccus	0.973241			-
k__Bacteria.p__Actinobacteria.c__Actinobacteria.o__Actinomycetales.f__Streptomycetaceae.g__OtherStreptomycetaceae	0.96748			-
k__Bacteria.p__Proteobacteria.c__Betaproteobacteria.o__Rhodocyclales.f__Rhodocyclaceae.g__Uliginosibacterium	0.962811			-
k__Bacteria.p__Actinobacteria.c__Actinobacteria.o__Actinomycetales.f__Intrasporangiaceae.g__Arsenicicoccus	0.936356			-
k__Bacteria.p__Firmicutes.c__Bacilli.o__Bacillales.f__Bacillaceae.g__Marinococcus	0.933718			-
k__Bacteria.p__Gemmatimonadetes.c__Gemmatimonadetes.o__unclassifiedGemmatimonadetes.f__unclassifiedGemmatimonadetes.g__unclassifiedGemmatimonadetes	0.921633			-
k__Bacteria.p__Gemmatimonadetes.c__Gemmatimonadetes.o__unclassifiedGemmatimonadetes	0.921633			-
k__Bacteria.p__Gemmatimonadetes.c__Gemmatimonadetes.o__unclassifiedGemmatimonadetes.f__unclassifiedGemmatimonadetes	0.921633			-
k__Bacteria.p__Firmicutes.c__Clostridia.o__Clostridiales.f__Veillonellaceae.g__Megasphaera	0.914921			-
k__Bacteria.p__unclassifiedBacteria.c__unclassifiedBacteria.o__unclassifiedBacteria	0.914096			-
k__Bacteria.p__unclassifiedBacteria.c__unclassifiedBacteria	0.914096			-
k__Bacteria.p__unclassifiedBacteria.c__unclassifiedBacteria.o__unclassifiedBacteria.f__unclassifiedBacteria.g__unclassifiedBacteria	0.914096			-
k__Bacteria.p__unclassifiedBacteria	0.914096			-
k__Bacteria.p__unclassifiedBacteria.c__unclassifiedBacteria.o__unclassifiedBacteria.f__unclassifiedBacteria	0.914096			-
k__Bacteria.p__Proteobacteria.c__Betaproteobacteria.o__Burkholderiales.f__Oxalobacteraceae.g__Herbaspirillum	0.862985			-
k__Bacteria.p__Proteobacteria.c__Gammaproteobacteria.o__Aeromonadales.f__Aeromonadaceae.g__Tolumonas	0.820963			-
k__Bacteria.p__Proteobacteria.c__Alphaproteobacteria.o__Rhizobiales.f__Methylocystaceae.g__Methylosinus	0.795891			-
k__Bacteria.p__Proteobacteria.c__Alphaproteobacteria.o__Rhodobacterales.f__Rhodobacteraceae.g__Rhodobacter	0.782745			-
k__Bacteria.p__Proteobacteria.c__Betaproteobacteria.o__Burkholderiales.f__Alcaligenaceae.g__Sutterella	0.775345			-
k__Bacteria.p__Cyanobacteria.c__4C0d_2.o__YS2	0.752115			-
k__Bacteria.p__Actinobacteria.c__Actinobacteria.o__Actinomycetales.f__Propionibacteriaceae.g__Tessaracoccus	0.752115			-
k__Bacteria.p__Cyanobacteria.c__4C0d_2.o__YS2.f__unclassifiedYS2.g__unclassifiedYS2	0.752115			-
k__Bacteria.p__Cyanobacteria.c__4C0d_2.o__YS2.f__unclassifiedYS2	0.752115			-
k__Bacteria.p__Actinobacteria.c__Actinobacteria.o__Actinomycetales.f__Actinomycetaceae.g__Mobiluncus	0.742355			-
k__Bacteria.p__Proteobacteria.c__Betaproteobacteria.o__Burkholderiales.f__Comamonadaceae.g__Hydrogenophaga	0.671544			-
k__Bacteria.p__Proteobacteria.c__Deltaproteobacteria.o__Desulfovibrionales.f__Desulfovibrionaceae.g__Bilophila	0.655205			-
k__Bacteria.p__Chloroflexi.c__Anaerolineae.o__Anaerolineales	0.625456			-
k__Bacteria.p__Chloroflexi.c__Anaerolineae.o__Anaerolineales.f__Anaerolinaceae.g__Anaerolinea	0.625456			-
k__Bacteria.p__Chloroflexi.c__Anaerolineae.o__Anaerolineales.f__Anaerolinaceae	0.625456			-
k__Bacteria.p__Verrucomicrobia	0.623502			-
k__Bacteria.p__Firmicutes.c__Bacilli.o__Lactobacillales.f__Aerococcaceae.g__Abiotrophia	0.622402	AK	3.98591	0.0368159		0.00000457 ± 0.000617	0	0
k__Bacteria.p__Proteobacteria.c__Gammaproteobacteria.o__Pseudomonadales.f__Moraxellaceae.g__OtherMoraxellaceae	0.605363			-
k__Bacteria.p__Actinobacteria.c__Acidimicrobiia.o__Acidimicrobiales.f__AKIW874	0.59494			-
k__Bacteria.p__Actinobacteria.c__Acidimicrobiia.o__Acidimicrobiales.f__AKIW874.g__unclassifiedAKIW874	0.59494			-
k__Bacteria.p__Acidobacteria.c__Acidobacteria_6.o__iii1_15.f__mb2424	0.583899			-
k__Bacteria.p__Acidobacteria.c__Acidobacteria_6.o__iii1_15.f__mb2424.g__unclassifiedmb2424	0.583899			-
k__Bacteria.p__Proteobacteria.c__Betaproteobacteria.o__Burkholderiales.f__Comamonadaceae.g__Variovorax	0.543485			-
k__Bacteria.p__Verrucomicrobia.c__Verrucomicrobiae.o__Verrucomicrobiales	0.536352			-
k__Bacteria.p__Verrucomicrobia.c__Verrucomicrobiae.o__Verrucomicrobiales.f__Verrucomicrobiaceae	0.536352			-
k__Bacteria.p__Verrucomicrobia.c__Verrucomicrobiae	0.536352			-
k__Bacteria.p__Verrucomicrobia.c__Verrucomicrobiae.o__Verrucomicrobiales.f__Verrucomicrobiaceae.g__Luteolibacter	0.536352			-
k__Bacteria.p__Firmicutes.c__Clostridia.o__Clostridiales.f__Lachnospiraceae.g__Shuttleworthia	0.530266			-
k__Bacteria.p__Proteobacteria.c__Betaproteobacteria.o__Burkholderiales.f__Comamonadaceae.g__Limnohabitans	0.491238			-
k__Bacteria.p__Planctomycetes.c__Phycisphaerae	0.47991			-
k__Bacteria.p__Planctomycetes	0.47991			-
k__Bacteria.p__Planctomycetes.c__Phycisphaerae.o__WD2101	0.47991			-
k__Bacteria.p__Planctomycetes.c__Phycisphaerae.o__WD2101.f__unclassifiedWD2101.g__unclassifiedWD2101	0.47991			-
k__Bacteria.p__Planctomycetes.c__Phycisphaerae.o__WD2101.f__unclassifiedWD2101	0.47991			-
k__Bacteria.p__Bacteroidetes.c__Flavobacteriia.o__Flavobacteriales.f___Weeksellaceae_.g__Elizabethkingia	0.473111			-
k__Bacteria.p__Proteobacteria.c__Betaproteobacteria.o__MND1	0.356203			-
k__Bacteria.p__Proteobacteria.c__Betaproteobacteria.o__MND1.f__unclassifiedMND1	0.356203			-
k__Bacteria.p__Proteobacteria.c__Betaproteobacteria.o__MND1.f__unclassifiedMND1.g__unclassifiedMND1	0.356203			-
k__Bacteria.p__Actinobacteria.c__Thermoleophilia.o__Gaiellales.f__AK1AB1_02E.g__unclassifiedAK1AB1_02E	0.354175			-
k__Bacteria.p__Proteobacteria.c__Deltaproteobacteria.o__Spirobacillales.f__unclassifiedSpirobacillales	0.354175			-
k__Bacteria.p__Proteobacteria.c__Deltaproteobacteria.o__Spirobacillales	0.354175			-
k__Bacteria.p__Proteobacteria.c__Gammaproteobacteria.o__Alteromonadales.f__unclassifiedAlteromonadales	0.354175			-
k__Bacteria.p__Proteobacteria.c__Deltaproteobacteria.o__Spirobacillales.f__unclassifiedSpirobacillales.g__unclassifiedSpirobacillales	0.354175			-
k__Bacteria.p__Actinobacteria.c__Thermoleophilia.o__Gaiellales.f__AK1AB1_02E	0.354175			-
k__Bacteria.p__Proteobacteria.c__Gammaproteobacteria.o__Alteromonadales.f__unclassifiedAlteromonadales.g__unclassifiedAlteromonadales	0.354175			-
k__Bacteria.p__Firmicutes.c__Clostridia.o__Clostridiales.f__Lachnospiraceae.g__Moryella	0.298473			-
k__Bacteria.p__Chloroflexi.c__Chloroflexi.o__AKIW781	0.294944			-
k__Bacteria.p__Chloroflexi.c__Chloroflexi.o__AKIW781.f__unclassifiedAKIW781	0.294944			-
k__Bacteria.p__Chloroflexi.c__Chloroflexi.o__AKIW781.f__unclassifiedAKIW781.g__unclassifiedAKIW781	0.294944			-
k__Bacteria.p__Firmicutes.c__Bacilli.o__Bacillales.f__Planococcaceae.g__Planococcus	0.28118			-
k__Bacteria.p__Proteobacteria.c__Alphaproteobacteria.o__Rhizobiales.f__Phyllobacteriaceae.g__Mesorhizobium	0.281079			-
k__Bacteria.p__Proteobacteria.c__Gammaproteobacteria.o__Pasteurellales.f__Pasteurellaceae.g__unclassifiedPasteurellaceae	0.245575			-
k__Bacteria.p__Proteobacteria.c__Betaproteobacteria.o__Burkholderiales.f__Alcaligenaceae.g__OtherAlcaligenaceae	0.245575			-
k__Bacteria.p__Verrucomicrobia.c___Spartobacteria_.o___Chthoniobacterales_.f___Chthoniobacteraceae_	0.0539409			-
k__Bacteria.p__Verrucomicrobia.c___Spartobacteria_.o___Chthoniobacterales_.f___Chthoniobacteraceae_.g__DA101	0.0539409			-
k__Bacteria.p__Verrucomicrobia.c___Spartobacteria_	0.0539409			-
k__Bacteria.p__Verrucomicrobia.c___Spartobacteria_.o___Chthoniobacterales_	0.0539409			-
k__Bacteria.p__Proteobacteria.c__Gammaproteobacteria.o__Legionellales.f__Coxiellaceae.g__Rickettsiella	0.0531451			-
k__Bacteria.p__Proteobacteria.c__Alphaproteobacteria.o__Rhizobiales.f__Rhizobiaceae.g__Shinella	0.0531451			-
k__Bacteria.p__Actinobacteria.c__Actinobacteria.o__Actinomycetales.f__Sporichthyaceae.g__OtherSporichthyaceae	0.0531451			-
k__Bacteria.p__Firmicutes.c__Bacilli.o__OtherBacilli	0.00405067			-
k__Bacteria.p__Firmicutes.c__Bacilli.o__OtherBacilli.f__OtherBacilli.g__OtherBacilli	0.00405067			-
k__Bacteria.p__Firmicutes.c__Bacilli.o__OtherBacilli.f__OtherBacilli	0.00405067			-

## Sheet: Table S4
sample	AK			SCC			BCC			HS
group	Mean	SD		Mean	SD		Mean	SD		Mean	SD
k__Bacteria|p__Firmicutes|c__Bacilli|o__Bacillales|f__Staphylococcaceae|g__Staphylococcus	0.352284	0.298836		0.456327	0.376382		0.108039	0.105832		0.0339426	0.0359812
k__Bacteria|p__Actinobacteria|c__Actinobacteria|o__Actinomycetales|f__Corynebacteriaceae|g__Corynebacterium	0.116566	0.159239		0.209432	0.303493		0.0564718	0.0453916		0.226598	0.200963
k__Bacteria|p__Actinobacteria|c__Actinobacteria|o__Actinomycetales|f__Propionibacteriaceae|g__Propionibacterium	0.100198	0.100781		0.0777327	0.0923752		0.177298	0.221962		0.00264383	0.00644995
k__Bacteria|p__Actinobacteria|c__Actinobacteria|o__Actinomycetales|f__Streptomycetaceae|g__Streptomyces	2.78411e-06	9.64445e-06		0	0		0.000215053	0.000578836		0.387266	0.303919
k__Bacteria|p__Firmicutes|c__Bacilli|o__Lactobacillales|f__Streptococcaceae|g__Streptococcus	0.0474554	0.0788774		0.0188384	0.0259144		0.0887704	0.160648		0.0148738	0.00798285
k__Bacteria|p__Bacteroidetes|c__Bacteroidia|o__Bacteroidales|f__Bacteroidaceae|g__Bacteroides	0.0527879	0.0499615		0.0340178	0.0467715		0.0589427	0.0529771		1.36136e-05	3.85051e-05
k__Bacteria|p__Firmicutes|c__Bacilli|o__Bacillales|f__OtherBacillales|g__OtherBacillales	0.0345853	0.0572623		0.027673	0.0322303		0.0552288	0.067249		0.000322669	0.000711956
k__Bacteria|p__Proteobacteria|c__Betaproteobacteria|o__Burkholderiales|f__Comamonadaceae|g__UnclassifiedComamonadaceae	0.0169493	0.0180985		0.00550314	0.00658882		0.0413011	0.0573015		0.0125925	0.0109819
k__Bacteria|p__Proteobacteria|c__Betaproteobacteria|o__Burkholderiales|f__Oxalobacteraceae|g__UnclassifiedOxalobacteraceae	0.0225472	0.0343588		0.0119647	0.0220366		0.0322523	0.0227865		0.00469343	0.00829234
k__Bacteria|p__Bacteroidetes|c__Flavobacteriia|o__Flavobacteriales|f__[Weeksellaceae]|g__Cloacibacterium	0.0123112	0.017727		0.00136035	0.001637		0.0205835	0.0362606		0.0119408	0.0113108
k__Bacteria|p__Actinobacteria|c__Actinobacteria|o__Actinomycetales|f__Microbacteriaceae|g__Microbacterium	0.00950107	0.0146263		0.00518825	0.0103501		0.014752	0.0179119		0.0173376	0.0202872
k__Bacteria|p__Proteobacteria|c__Alphaproteobacteria|o__Caulobacterales|f__Caulobacteraceae|g__UnclassifiedCaulobacteraceae	0.00673239	0.00639113		0.00922714	0.0149449		0.0141516	0.0117655		0.00217911	0.00430922
k__Bacteria|p__Proteobacteria|c__Gammaproteobacteria|o__Pseudomonadales|f__Pseudomonadaceae|g__Pseudomonas	0.0107337	0.0123959		0.00676739	0.00983412		0.01374	0.0106758		0.000477964	0.000651801
k__Bacteria|p__Proteobacteria|c__Gammaproteobacteria|o__Enterobacteriales|f__Enterobacteriaceae|g__UnclassifiedEnterobacteriaceae	0.0103219	0.00970644		0.0086171	0.0139361		0.0115568	0.00740765		0.000709281	0.000446409
k__Bacteria|p__Bacteroidetes|c__Bacteroidia|o__Bacteroidales|f__Prevotellaceae|g__Prevotella	0.00444257	0.0041412		0.00705708	0.0117717		0.00839932	0.0078402		0.0132776	0.0100086
k__Bacteria|p__Proteobacteria|c__Alphaproteobacteria|o__Rhodobacterales|f__Rhodobacteraceae|g__UnclassifiedRhodobacteraceae	0.0199701	0.0392643		0.000665729	0.00136037		0.00637762	0.0167317		0.00195846	0.00356227
k__Bacteria|p__Actinobacteria|c__Actinobacteria|o__Actinomycetales|f__Micrococcaceae|g__Rothia	0.000952427	0.00101108		0.0013659	0.00144895		0.0231591	0.0683534		0.000420412	0.000636078
k__Bacteria|p__Actinobacteria|c__Actinobacteria|o__Actinomycetales|f__Micrococcaceae|g__UnclassifiedMicrococcaceae	0.00127745	0.00154448		0.00582885	0.0198607		0.0065541	0.0184283		0.0189558	0.0413109
k__Bacteria|p__Actinobacteria|c__Actinobacteria|o__Actinomycetales|f__Micrococcaceae|g__Micrococcus	0.00389096	0.00394658		0.000953999	0.0010875		0.0144848	0.0188797		0.00745354	0.0102867
k__Bacteria|p__Proteobacteria|c__Betaproteobacteria|o__Methylophilales|f__Methylophilaceae|g__UnclassifiedMethylophilaceae	0.00587635	0.00632133		0.00475878	0.00833022		0.0108389	0.00946391		7.37209e-05	0.000208514
k__Bacteria|p__Proteobacteria|c__Betaproteobacteria|o__Burkholderiales|f__Oxalobacteraceae|g__Janthinobacterium	0.0088327	0.0157012		0.00319127	0.00340976		0.00847707	0.00856155		0	0
k__Bacteria|p__Firmicutes|c__Bacilli|o__Gemellales|f__Gemellaceae|g__UnclassifiedGemellaceae	0.0126608	0.0380026		0.000680898	0.00107926		0.00610171	0.0112831		0.000141298	0.000399652
k__Bacteria|p__Proteobacteria|c__Gammaproteobacteria|o__Xanthomonadales|f__Xanthomonadaceae|g__UnclassifiedXanthomonadacea	0.000770283	0.0012182		9.8151e-05	0.000164387		0.00103271	0.00182351		0.0254976	0.0234407
k__Bacteria|p__Proteobacteria|c__Betaproteobacteria|o__Burkholderiales|f__Comamonadaceae|g__OtherUnclassified	0.0121018	0.0382544		0.000592406	0.00109239		0.0036477	0.00653062		0.00283001	0.00613554
k__Bacteria|p__Proteobacteria|c__Betaproteobacteria|o__Burkholderiales|f__Alcaligenaceae|g__Achromobacter	0.000151681	0.000441116		0.000133518	0.000323046		0.0167911	0.0604508		6.14341e-05	0.000173762
k__Bacteria|p__Proteobacteria|c__Gammaproteobacteria|o__Xanthomonadales|f__Xanthomonadaceae|g__Stenotrophomonas	0.00421223	0.00648366		0.0022285	0.0027135		0.00441503	0.00493207		0.00732713	0.00824281
k__Bacteria|p__Proteobacteria|c__Deltaproteobacteria|o__Myxococcales|f__0319-6G20|g__Unclassified0319-6G20	0.00403549	0.00371698		0.00297497	0.00392887		0.00838091	0.0112955		0	0
k__Bacteria|p__Proteobacteria|c__Alphaproteobacteria|o__Rhodobacterales|f__Rhodobacteraceae|g__Anaerospora	0.000110398	0.000286003		0.000684364	0.00151856		0.00160648	0.00440309		0.0202744	0.0242605
k__Bacteria|p__Proteobacteria|c__Gammaproteobacteria|o__Pseudomonadales|f__Moraxellaceae|g__Acinetobacter	0.00405443	0.00395992		0.00152779	0.00159547		0.00453608	0.00556878		0.00828807	0.0142609
k__Bacteria|p__Firmicutes|c__Bacilli|o__Lactobacillales|f__Streptococcaceae|g__Lactococcus	0.00669915	0.0204349		0.00100055	0.00130254		0.00425704	0.00532126		0.00165988	0.00427473
k__Bacteria|p__Fusobacteria|c__Fusobacteriia|o__Fusobacteriales|f__Leptotrichiaceae|g__Leptotrichia	0.00151203	0.00215853		0.00299428	0.00391462		0.00363467	0.00399765		0.00744353	0.00905739
k__Bacteria|p__Proteobacteria|c__Alphaproteobacteria|o__Rhodobacterales|f__Rhodobacteraceae|g__OtherRhodobacteraceae	0.00110922	0.00216185		0.00065725	0.00142045		0.00172125	0.00354964		0.0138223	0.0365832
k__Bacteria|p__Firmicutes|c__Bacilli|o__Lactobacillales|f__Carnobacteriaceae|g__Granulicatella	0.00210059	0.00358534		0.001516	0.00230055		0.00767702	0.0196324		0.000242859	0.00045227
k__Bacteria|p__Actinobacteria|c__Actinobacteria|o__Actinomycetales|f__Promicromonosporaceae|g__Cellulosimicrobium	0.00156776	0.00421649		0.000489839	0.00109529		0.00916027	0.0202106		0	0
k__Bacteria|p__Proteobacteria|c__Alphaproteobacteria|o__Rhizobiales|f__Brucellaceae|g__Ochrobactrum	0.00173077	0.00242978		0.00266679	0.00603497		0.00674958	0.00677064		0	0
k__Bacteria|p__Actinobacteria|c__Actinobacteria|o__Actinomycetales|f__Microbacteriaceae|g__Candidatus Aquiluna	0.00254908	0.0051942		0.000323415	0.00091223		0.00767791	0.0255455		0.00012866	0.000238636
k__Bacteria|p__Proteobacteria|c__Gammaproteobacteria|o__Alteromonadales|f__Alteromonadaceae|g__Cellvibrio	0	0		0	0		0	0		0.016516	0.0466703
k__Bacteria|p__Bacteroidetes|c__Flavobacteriia|o__Flavobacteriales|f__[Weeksellaceae]|g__Chryseobacterium	0.0017916	0.00245133		0.00280241	0.00449669		0.00233365	0.00285523		0.00492835	0.0113209
k__Bacteria|p__Actinobacteria|c__Actinobacteria|o__Actinomycetales|f__Actinomycetaceae|g__Actinomyces	0.00305363	0.00507234		0.00189369	0.00480112		0.0033272	0.00327193		0.00258427	0.00310013
k__Bacteria|p__Cyanobacteria|c__4C0d-2|o__MLE1-12|f__UnclassifiedMLE1-12|g__UnclassifiedMLE1-12	0.00226078	0.00499838		0.0027138	0.00707813		0.00438936	0.00459373		0	0
k__Bacteria|p__Firmicutes|c__Bacilli|o__Lactobacillales|f__Aerococcaceae|g__Alkalibacterium	0.00227847	0.00213002		0.00148975	0.00266493		0.00547881	0.00708437		0	0
k__Bacteria|p__Firmicutes|c__Bacilli|o__Lactobacillales|f__Aerococcaceae|g__Facklamia	0.000162514	0.000388666		0.00417247	0.0132103		0.000334528	0.000830847		0.00720503	0.020122
k__Bacteria|p__Proteobacteria|c__Alphaproteobacteria|o__Rhizobiales|f__UnclassifiedRhizobiales|g__UnclassifiedRhizobiales	0.00349989	0.0064597		0.000648215	0.000709536		0.00214323	0.00434312		0.0044933	0.0114953
k__Bacteria|p__Actinobacteria|c__Actinobacteria|o__Actinomycetales|f__Microbacteriaceae|g__Cryocola	0.00447084	0.00597067		0.000193952	0.000224536		0.00417615	0.00540336		0.00037111	0.00095409
k__Bacteria|p__Firmicutes|c__Bacilli|o__Bacillales|f__Bacillaceae|g__Bacillus	0.00252836	0.00370593		0.00159156	0.00218194		0.0041037	0.00830307		0.000243622	0.000464351
k__Bacteria|p__Actinobacteria|c__Actinobacteria|o__Actinomycetales|f__UnclassifiedActinomycetales|g__UnclassifiedActinomycetales	0.00232352	0.00273051		0.00110581	0.00150213		0.00392301	0.00477138		0.00127421	0.00360401
k__Bacteria|p__Fusobacteria|c__Fusobacteriia|o__Fusobacteriales|f__Fusobacteriaceae|g__Fusobacterium	0.00132121	0.00164292		0.00416289	0.0129151		0.0014589	0.0019823		0.00160699	0.00274732
k__Bacteria|p__Bacteroidetes|c__Bacteroidia|o__Bacteroidales|f__Porphyromonadaceae|g__Porphyromonas	0.00129316	0.0021724		0.000506694	0.000864181		0.00208081	0.00386768		0.00599532	0.00675359
k__Bacteria|p__Actinobacteria|c__Actinobacteria|o__Actinomycetales|f__Sporichthyaceae|g__UnclassifiedSporichthyaceae	0.00425615	0.0128766		0.000108228	0.000373667		0.00327251	0.0110984		0	0
k__Bacteria|p__Actinobacteria|c__Actinobacteria|o__Actinomycetales|f__Micrococcaceae|g__Kocuria	0.00182766	0.00261253		0.00237492	0.00475347		0.00195548	0.00275682		0.00212368	0.00600668
k__Bacteria|p__Proteobacteria|c__Alphaproteobacteria|o__Rhizobiales|f__Rhizobiaceae|g__Agrobacterium	0.000825141	0.00111809		0.00494648	0.0150876		0.000325651	0.000918365		0.00230427	0.0064514
k__Bacteria|p__Actinobacteria|c__Actinobacteria|o__Actinomycetales|f__Nocardioidaceae|g__UnclassifiedNocardioidaceae	0.002141	0.00330736		0.000299742	0.000502132		0.00344554	0.00454038		0.000587738	0.00162947
k__Bacteria|p__Proteobacteria|c__Betaproteobacteria|o__Neisseriales|f__Neisseriaceae|g__Neisseria	0.000982953	0.00141439		0.000289564	0.00043536		0.00322687	0.00381681		0.0026601	0.00314593
k__Bacteria|p__Proteobacteria|c__Alphaproteobacteria|o__Rickettsiales|f__UnclassifiedRickettsiales|g__UnclassifiedRickettsiales	3.66808e-06	1.27066e-05		1.11178e-06	3.85131e-06		0.00555225	0.018379		0	0
k__Bacteria|p__Bacteroidetes|c__Bacteroidia|o__Bacteroidales|f__OtherBacteroidales|g__OtherBacteroidales	0.00266508	0.00396364		0.00200322	0.0024079		0.00115447	0.00159912		0	0
k__Bacteria|p__Proteobacteria|c__Gammaproteobacteria|o__Pasteurellales|f__Pasteurellaceae|g__Haemophilus	0.000810368	0.000936746		0.00292924	0.00941605		0.00188509	0.00282185		0.000203335	0.000575117
k__Bacteria|p__Bacteroidetes|c__Flavobacteriia|o__Flavobacteriales|f__[Weeksellaceae]|g__Unclassified[Weeksellaceae]	0.00145894	0.0035379		6.14655e-05	0.000113017		0.0030798	0.00381324		0.00146137	0.00207123
k__Bacteria|p__Bacteroidetes|c__Sphingobacteriia|o__Sphingobacteriales|f__UnclassifiedSphingobacteriales|g__UnclassifiedSphingobacteriales	0.00167027	0.00236111		0.00178286	0.00377031		0.00217906	0.00240364		0	0
k__Bacteria|p__Proteobacteria|c__Alphaproteobacteria|o__Sphingomonadales|f__Sphingomonadaceae|g__Novosphingobium	0.000814137	0.00208586		0.000443764	0.00117498		0.000355812	0.000930553		0.00606268	0.00624672
k__Bacteria|p__Proteobacteria|c__Alphaproteobacteria|o__Sphingomonadales|f__Sphingomonadaceae|g__Sphingomonas	0.00131002	0.00206223		0.00124943	0.00217414		0.000623467	0.000932629		0.00338441	0.00727149
k__Bacteria|p__Proteobacteria|c__Alphaproteobacteria|o__Rhodobacterales|f__Rhodobacteraceae|g__Paracoccus	0.000296942	0.000618378		0.00032356	0.00055587		0.00186067	0.00491122		0.00410572	0.0102234
k__Bacteria|p__Firmicutes|c__Bacilli|o__Lactobacillales|f__Aerococcaceae|g__Alloiococcus	0.00133338	0.00229508		0.00246129	0.00492405		0.00137748	0.00179759		0	0
k__Bacteria|p__Bacteroidetes|c__[Saprospirae]|o__[Saprospirales]|f__Chitinophagaceae|g__Sediminibacterium	0.000693159	0.00128383		0.00126851	0.00194037		0.00274107	0.00340825		0.000127218	0.000327229
k__Bacteria|p__Firmicutes|c__Bacilli|o__Lactobacillales|f__Aerococcaceae|g__Aerococcus	0.000703336	0.00216604		0.0030458	0.00788552		0.000725418	0.00155509		0.000668467	0.00181258
k__Bacteria|p__Proteobacteria|c__Betaproteobacteria|o__Neisseriales|f__Neisseriaceae|g__UnclassifiedNeisseriaceae	0.00101694	0.00101375		0.00154234	0.00284944		0.00113452	0.00199572		0.00147052	0.0036179
k__Bacteria|p__Actinobacteria|c__Actinobacteria|o__Actinomycetales|f__Dermabacteraceae|g__Dermabacter	6.82247e-05	0.000222472		0.00163965	0.00513516		0.000200436	0.000722683		0.00418984	0.00739622
k__Bacteria|p__Proteobacteria|c__Betaproteobacteria|o__Burkholderiales|f__Burkholderiaceae|g__Lautropia	0.00101709	0.00206865		0.000869539	0.00169518		0.00184235	0.00563325		0.000769262	0.0021758
k__Bacteria|p__Proteobacteria|c__Alphaproteobacteria|o__Rhodospirillales|f__Rhodospirillaceae|g__UnclassifiedRhodospirillaceae	7.59105e-05	0.000262962		5.91221e-06	2.04805e-05		0.00213253	0.00768894		0.00291293	0.00693882
k__Bacteria|p__Proteobacteria|c__Alphaproteobacteria|o__Rhizobiales|f__Methylobacteriaceae|g__Methylobacterium	0.000714252	0.00119559		0.00164229	0.00240545		0.00128327	0.00135384		0.000814117	0.00225725
k__Bacteria|p__Proteobacteria|c__Alphaproteobacteria|o__Rhizobiales|f__Hyphomicrobiaceae|g__Devosia	0.000412941	0.000821771		0.000205743	0.000457394		0.000669478	0.00241384		0.00436107	0.012335
k__Bacteria|p__Actinobacteria|c__Actinobacteria|o__Actinomycetales|f__Actinomycetaceae|g__Trueperella	9.29795e-07	3.2209e-06		0.00403283	0.0138464		0	0		0	0
k__Bacteria|p__TM7|c__TM7-3|o__UnclassifiedTM7-3|f__UnclassifiedTM7-3|g__UnclassifiedTM7-3	0.000209116	0.000691371		4.99074e-06	1.16958e-05		0.000447681	0.00160972		0.0046268	0.0128304
k__Bacteria|p__Proteobacteria|c__Alphaproteobacteria|o__Rhizobiales|f__Methylobacteriaceae|g__UnclassifiedMethylobacteriaceae	0.00141105	0.00361181		0.000300657	0.000715441		0.00189377	0.00363182		0	0
k__Bacteria|p__Actinobacteria|c__Actinobacteria|o__Actinomycetales|f__Brevibacteriaceae|g__Brevibacterium	0.000922089	0.00153177		0.000647499	0.000779902		0.00100943	0.00183268		0.00144714	0.00278681
k__Bacteria|p__Bacteroidetes|c__Cytophagia|o__Cytophagales|f__Cytophagaceae|g__Hymenobacter	0.000685374	0.00099026		0.00171592	0.00222437		0.00112976	0.00252886		0	0
k__Bacteria|p__Proteobacteria|c__Alphaproteobacteria|o__Sphingomonadales|f__Sphingomonadaceae|g__OtherSphingomonadaceae	0.000645699	0.00125573		0.000148363	0.000247018		0.00085908	0.00156095		0.00272927	0.00661047
k__Bacteria|p__Bacteroidetes|c__Flavobacteriia|o__Flavobacteriales|f__Flavobacteriaceae|g__Capnocytophaga	0.000880997	0.00186159		0.000856061	0.00232094		0.00114287	0.00177058		0.000821158	0.00232258
k__Bacteria|p__Actinobacteria|c__Actinobacteria|o__Actinomycetales|f__OtherActinomycetales|g__OtherActinomycetales	0.000811922	0.00161008		0.000881873	0.00207143		0.000403254	0.00109219		0.00189406	0.00513235
k__Bacteria|p__Proteobacteria|c__Alphaproteobacteria|o__Rhodospirillales|f__Acetobacteraceae|g__UnclassifiedAcetobacteraceae	0.0014042	0.00275751		0.000822274	0.00175648		0.000733095	0.00112311		0.000414665	0.00100774
k__Bacteria|p__Proteobacteria|c__Alphaproteobacteria|o__OtherAlphaproteobacteria|f__OtherAlphaproteobacteria|g__OtherProteobacteria	0.000113357	0.000267169		3.45997e-06	1.19857e-05		2.19201e-05	7.9034e-05		0.00469845	0.00550618
k__Bacteria|p__Firmicutes|c__Clostridia|o__Clostridiales|f__Ruminococcaceae|g__Ethanoligenens	0.000486815	0.0014257		1.08884e-06	3.77184e-06		0.00255822	0.00920494		0	0
k__Bacteria|p__Bacteroidetes|c__Bacteroidia|o__Bacteroidales|f__[Paraprevotellaceae]|g__[Prevotella]	0.000962434	0.00106032		0.000860761	0.00251513		0.000643716	0.000870208		0.00110437	0.00300624
k__Bacteria|p__Firmicutes|c__Bacilli|o__Lactobacillales|f__Aerococcaceae|g__UnclassifiedAerococcaceae	0.00192705	0.00257533		0.000298407	0.000441059		0.000931215	0.00111603		0	0
k__Bacteria|p__TM7|c__TM7-3|o__OtherTM7-3|f__OtheTM7-3r|g__OtherTM7-3	0.000851361	0.00138127		0.00119617	0.00263175		0.00100468	0.00163935		0	0
k__Bacteria|p__Proteobacteria|c__Betaproteobacteria|o__Burkholderiales|f__OtherBurkholderiales|g__OtherBurkholderiales	0.000686984	0.00156098		0.000497122	0.00118012		0.000245838	0.000577897		0.00237742	0.0035338
k__Bacteria|p__Proteobacteria|c__Epsilonproteobacteria|o__Campylobacterales|f__Campylobacteraceae|g__Campylobacter	0.000456103	0.00092164		0.000228867	0.000614578		0.00091975	0.0017327		0.00172951	0.00286884
k__Bacteria|p__Proteobacteria|c__Betaproteobacteria|o__Burkholderiales|f__Comamonadaceae|g__Delftia	0.001411	0.00388243		8.00265e-05	0.000181885		0.00116806	0.0020072		5.59922e-05	0.00015837
k__Bacteria|p__[Thermi]|c__Deinococci|o__Deinococcales|f__Deinococcaceae|g__Deinococcus	0.000610489	0.00123547		0.000213138	0.000618526		0.00108916	0.00253012		0.00108269	0.002059
k__Bacteria|p__SR1|c__UnclassifiedSR1|o__UnclassifiedSR1|f__UnclassifiedSR1|g__UnclassifiedSR1	0	0		0.000948777	0.00328503		0.00159047	0.00428775		0	0
k__Bacteria|p__Proteobacteria|c__Gammaproteobacteria|o__Xanthomonadales|f__Xanthomonadaceae|g__Dokdonella	0	0		0	0		0	0		0.00400716	0.0111022
k__Bacteria|p__Proteobacteria|c__Betaproteobacteria|o__Rhodocyclales|f__Rhodocyclaceae|g__OtherRhodocyclaceae	0.000337899	0.00100009		0.0001381	0.000431641		0.000306131	0.000789456		0.0026326	0.00463637
k__Bacteria|p__Bacteroidetes|c__[Saprospirae]|o__[Saprospirales]|f__Chitinophagaceae|g__UnclassifiedChitinophagaceae	0.000327479	0.000755379		7.93928e-05	0.000261592		0.000456546	0.00104336		0.00248885	0.00290286
k__Bacteria|p__Actinobacteria|c__Actinobacteria|o__Actinomycetales|f__Micrococcaceae|g__Renibacterium	0.000558802	0.00070011		0.000246859	0.000319674		0.00147899	0.00216735		0	0
k__Bacteria|p__Proteobacteria|c__Alphaproteobacteria|o__Rhizobiales|f__OtherRhizobiales|g__OtherRhizobiales	0.000312356	0.000719762		5.86354e-05	0.000190418		0.000582596	0.00135781		0.00189808	0.00273632
k__Bacteria|p__Proteobacteria|c__Alphaproteobacteria|o__Rhizobiales|f__Aurantimonadaceae|g__UnclassifiedAurantimonadaceae	1.13965e-06	3.01468e-06		4.79448e-05	0.000131817		0.00107837	0.00388811		0.00130249	0.0030476
k__Bacteria|p__Actinobacteria|c__Actinobacteria|o__Actinomycetales|f__Gordoniaceae|g__Gordonia	2.28689e-05	5.29101e-05		2.5709e-05	6.23613e-05		0.00159671	0.0047974		0.000449249	0.00127067
k__Bacteria|p__Proteobacteria|c__Alphaproteobacteria|o__Rhizobiales|f__Rhizobiaceae|g__UnclassifiedRhizobiaceae	6.02762e-05	0.000208803		5.16503e-06	1.2182e-05		0.000729745	0.00194397		0.00163863	0.00463473
k__Bacteria|p__Proteobacteria|c__Gammaproteobacteria|o__Legionellales|f__UnclassifiedLegionellales|g__UnclassifiedLegionellales	0.000912695	0.00208034		0.000239175	0.000578446		0.000732162	0.00158583		0	0
k__Bacteria|p__Bacteroidetes|c__Sphingobacteriia|o__Sphingobacteriales|f__Sphingobacteriaceae|g__Sphingobacterium	0.00124264	0.0040738		1.15332e-05	3.99523e-05		0.000612441	0.00178387		0	0
k__Bacteria|p__Firmicutes|c__Bacilli|o__Lactobacillales|f__Aerococcaceae|g__OtherAerococcaceae	0.000493096	0.000919218		0.000264481	0.00039086		0.00107024	0.00239217		0	0
k__Bacteria|p__Proteobacteria|c__Alphaproteobacteria|o__Sphingomonadales|f__Sphingomonadaceae|g__Sphingobium	0.000386466	0.000543124		5.82139e-05	0.000135287		0.00107183	0.001952		0.000439882	0.000927804
k__Bacteria|p__Actinobacteria|c__Actinobacteria|o__Actinomycetales|f__Microbacteriaceae|g__UnclassifiedMicrobacteriaceae	0.000384553	0.00093855		0.000522818	0.00144511		0.000839285	0.00298647		7.37209e-05	0.000208514
k__Bacteria|p__Proteobacteria|c__Alphaproteobacteria|o__Rhizobiales|f__Bradyrhizobiaceae|g__Bradyrhizobium	0.000977919	0.00338761		0.000157439	0.000256617		0.000650224	0.00157471		2.3083e-05	4.31358e-05
k__Bacteria|p__Actinobacteria|c__Actinobacteria|o__Actinomycetales|f__Intrasporangiaceae|g__UnclassifiedIntrasporangiaceae	0.000689537	0.00155212		0.000253945	0.0006619		0.000835896	0.00195145		0	0
k__Bacteria|p__Proteobacteria|c__Betaproteobacteria|o__Burkholderiales|f__Burkholderiaceae|g__Burkholderia	0.000547987	0.00159915		0.000449763	0.000972533		0.00063879	0.0010143		0.000129012	0.0003649
k__Bacteria|p__Actinobacteria|c__Actinobacteria|o__Actinomycetales|f__Propionibacteriaceae|g__UnclassifiedPropionibacteriaceae	0.00059314	0.0018489		5.60747e-05	0.000126307		0.000776896	0.00173022		0.000414588	0.00104061
k__Bacteria|p__Proteobacteria|c__Alphaproteobacteria|o__Caulobacterales|f__Caulobacteraceae|g__Mycoplana	0.000367529	0.0011778		0.000459416	0.000783676		0.000846474	0.00166177		0	0
k__Bacteria|p__Proteobacteria|c__Alphaproteobacteria|o__Rhizobiales|f__Bradyrhizobiaceae|g__UnclassifiedBradyrhizobiaceae	0.000807064	0.00195062		0.000220733	0.000537947		0.000644959	0.00155249		0	0
k__Bacteria|p__Actinobacteria|c__Actinobacteria|o__Actinomycetales|f__Nocardioidaceae|g__Friedmanniella	0.000576334	0.00160572		0.000976325	0.0019835		0.000136215	0.00049113		0	0
k__Bacteria|p__Bacteroidetes|c__Cytophagia|o__Cytophagales|f__Cytophagaceae|g__Spirosoma	0	0		0.000205249	0.000510414		9.83207e-05	0.0003545		0.00206441	0.00583903
k__Bacteria|p__Proteobacteria|c__Gammaproteobacteria|o__Pseudomonadales|f__Moraxellaceae|g__Enhydrobacter	0.000635363	0.000792879		0.00067216	0.00155079		0.000220699	0.000451014		8.24754e-05	0.000127929
k__Bacteria|p__Proteobacteria|c__Gammaproteobacteria|o__Enterobacteriales|f__Enterobacteriaceae|g__Gluconacetobacter	0.00077293	0.00163498		0.000208921	0.000284391		0.000565802	0.000635267		0	0
k__Bacteria|p__Firmicutes|c__Clostridia|o__Clostridiales|f__OtherClostridiales|g__OtherClostridiales	0	0		4.30042e-07	1.48971e-06		0.000581335	0.00111095		0.00144029	0.00407375
k__Bacteria|p__Firmicutes|c__Bacilli|o__Bacillales|f__Planococcaceae|g__UnclassifiedPlanococcaceae	7.26056e-05	0.00024802		0.000223912	0.000524071		0.00118883	0.00400747		0	0
k__Bacteria|p__Proteobacteria|c__Alphaproteobacteria|o__Sphingomonadales|f__OtherSphingomonadales|g__OtherSphingomonadales	5.13682e-05	0.000177945		0	0		0.000260715	0.000940022		0.0018699	0.00287713
k__Bacteria|p__Bacteroidetes|c__Sphingobacteriia|o__Sphingobacteriales|f__Sphingobacteriaceae|g__Pedobacter	0.000242439	0.000701719		0.000327348	0.000616136		0.00091782	0.00158126		0	0
k__Bacteria|p__Proteobacteria|c__Gammaproteobacteria|o__Pseudomonadales|f__Pseudomonadaceae|g__OtherPseudomonadaceae	0.000617057	0.000548319		0.000201001	0.000510776		0.000527805	0.000470205		0.000156096	0.000329426
k__Bacteria|p__Proteobacteria|c__Gammaproteobacteria|o__Alteromonadales|f__Alteromonadaceae|g__Marinobacter	0.000494655	0.00068453		0.000268241	0.000564772		0.00066548	0.00153773		0	0
k__Bacteria|p__Proteobacteria|c__Betaproteobacteria|o__Burkholderiales|f__Comamonadaceae|g__Comamonas	0.000407008	0.000822199		0.000377494	0.00086568		0.000125781	0.000238889		0.000818051	0.00139752
k__Bacteria|p__Proteobacteria|c__Betaproteobacteria|o__Burkholderiales|f__Oxalobacteraceae|g__Ralstonia	6.61214e-05	0.000205038		0.000258263	0.000722246		0	0		0.00156929	0.00437119
k__Bacteria|p__Actinobacteria|c__Actinobacteria|o__Actinomycetales|f__Intrasporangiaceae|g__Janibacter	0.000680206	0.00147892		1.52009e-05	4.77455e-05		0.000135038	0.000486886		0.000759005	0.00214679
k__Bacteria|p__Proteobacteria|c__Alphaproteobacteria|o__Rhodospirillales|f__Rhodospirillaceae|g__Skermanella	0	0		8.88399e-05	0.000235141		1.05864e-05	3.81699e-05		0.00185223	0.00518937
k__Bacteria|p__Proteobacteria|c__Gammaproteobacteria|o__Pseudomonadales|f__OtherPseudomonadales|g__OtherPseudomonadales	8.21434e-05	0.000240871		5.52271e-05	9.4923e-05		0.00018527	0.000405666		0.0014573	0.00353132
k__Bacteria|p__Bacteroidetes|c__Flavobacteriia|o__Flavobacteriales|f__Flavobacteriaceae|g__Flavobacterium	0.000949854	0.00215889		0.000150014	0.000306468		0.000106072	0.000382448		0	0
k__Bacteria|p__Actinobacteria|c__Actinobacteria|o__Actinomycetales|f__Micrococcaceae|g__OtherMicrococcaceae	0.000926066	0.00153759		4.34999e-05	0.000102631		0.000163633	0.000425422		9.91052e-05	0.000280312
k__Bacteria|p__Firmicutes|c__Clostridia|o__Clostridiales|f__Clostridiaceae|g__UnclassifiedClostridiaceae	0.000290532	0.000794071		0.000235259	0.000527808		0.000623252	0.00165421		0	0
k__Bacteria|p__Proteobacteria|c__Alphaproteobacteria|o__Rhodospirillales|f__Rhodospirillaceae|g__Azospirillum	0	0		0	0		0	0		0.00179699	0.00508267
k__Bacteria|p__Proteobacteria|c__Alphaproteobacteria|o__Rhodobacterales|f__Rhodobacteraceae|g__Rubellimicrobium	0.000977307	0.00218849		0.000164839	0.000392178		8.79205e-06	3.17002e-05		6.81933e-05	0.000155427
k__Bacteria|p__[Thermi]|c__Deinococci|o__Thermales|f__Thermaceae|g__Thermus	4.46543e-05	9.86729e-05		3.54321e-06	1.15108e-05		0.00106011	0.0020802		0	0
k__Bacteria|p__Bacteroidetes|c__Bacteroidia|o__Bacteroidales|f__RF16|g__Unclassified_RF16	0	0		0	0		0	0		0.00170608	0.00479168
k__Bacteria|p__Actinobacteria|c__Actinobacteria|o__Actinomycetales|f__Geodermatophilaceae|g__UnclassifiedGeodermatophilaceae	0.000262381	0.000530072		0.00011051	0.000215195		0.000316232	0.0010159		0.00060366	0.00151859
k__Bacteria|p__Actinobacteria|c__Actinobacteria|o__Actinomycetales|f__Dermabacteraceae|g__Brachybacterium	0.000214458	0.000384776		0.000221563	0.000508279		0.000598436	0.00167705		0	0
k__Bacteria|p__Spirochaetes|c__[Leptospirae]|o__[Leptospirales]|f__Leptospiraceae|g__Leptospira	0	0		0	0		0.000985157	0.00355203		0	0
k__Bacteria|p__Actinobacteria|c__Actinobacteria|o__Actinomycetales|f__Nocardiaceae|g__Rhodococcus	4.26411e-05	0.000129594		0.000107739	0.000207196		0.000177475	0.000639896		0.00101883	0.00198162
k__Bacteria|p__Proteobacteria|c__Betaproteobacteria|o__Neisseriales|f__Neisseriaceae|g__OtherNeisseriaceae	2.8216e-07	9.7743e-07		0.000112092	0.000314703		0.000828389	0.00124185		0	0
k__Bacteria|p__Proteobacteria|c__Epsilonproteobacteria|o__Campylobacterales|f__Campylobacteraceae|g__Sulfurospirillum	0.000123708	0.000305514		9.10053e-05	0.000261671		0.000732082	0.00134326		0	0
k__Bacteria|p__Acidobacteria|c__[Chloracidobacteria]|o__RB41|f__Ellin6075|g__UnclassifiedEllin6075	7.30508e-05	0.000216144		9.88717e-05	0.000335832		6.52751e-06	2.35353e-05		0.00124037	0.00243246
k__Bacteria|p__Firmicutes|c__Clostridia|o__Clostridiales|f__Clostridiaceae|g__Clostridium	0.000143672	0.000479287		0.000448608	0.000910573		0.000298848	0.000767305		6.14341e-05	0.000173762
k__Bacteria|p__Proteobacteria|c__Alphaproteobacteria|o__Rhizobiales|f__Hyphomicrobiaceae|g__Rhodoplanes	0.000260008	0.000667645		0.000241736	0.000814818		0.000411792	0.00105076		0	0
k__Bacteria|p__Proteobacteria|c__Betaproteobacteria|o__Burkholderiales|f__Comamonadaceae|g__Variovorax	1.30779e-06	3.223e-06		0.000610583	0.00144045		0.000140787	0.000439516		0.000271358	0.00027401
k__Bacteria|p__Proteobacteria|c__Alphaproteobacteria|o__UnclassifiedAlphaproteobacteria|f__UnclassifiedAlphaproteobacteria|g__UnclassifiedAlphaproteobacteria	0.000228537	0.000467243		3.73307e-05	8.25044e-05		0.000495499	0.00169587		0.000208876	0.000590791
k__Bacteria|p__Actinobacteria|c__Actinobacteria|o__Actinomycetales|f__Actinomycetaceae|g__UnclassifiedActinomycetaceae	0.000902	0.00312462		3.21023e-05	8.90739e-05		0	0		0	0
k__Bacteria|p__Actinobacteria|c__Actinobacteria|o__Actinomycetales|f__Microbacteriaceae|g__Pseudoclavibacter	0.000540157	0.0014305		8.21145e-05	0.000242701		0.000274693	0.000907826		0	0
k__Bacteria|p__Actinobacteria|c__Thermoleophilia|o__Gaiellales|f__Gaiellaceae|g__UnclassifiedGaiellaceae	0.000214023	0.000502074		8.07326e-06	2.79666e-05		0.000438584	0.00117821		0.000332589	0.00069811
k__Bacteria|p__Proteobacteria|c__Alphaproteobacteria|o__BD7-3|f__UnclassifiedBD7-3|g__UnclassifiedBD7-3	0.000129909	0.000450017		0	0		0.000727223	0.00172195		0	0
k__Bacteria|p__Actinobacteria|c__Actinobacteria|o__Actinomycetales|f__Micromonosporaceae|g__Actinoplanes	0.000229998	0.000684747		2.72209e-07	9.42961e-07		0.000612568	0.00134357		0	0
k__Bacteria|p__Actinobacteria|c__Acidimicrobiia|o__Acidimicrobiales|f__C111|g__UnclassifiedC111	0.000560291	0.00162464		2.95654e-05	7.77314e-05		0.000276383	0.00084017		0	0
k__Bacteria|p__Proteobacteria|c__Alphaproteobacteria|o__Rhodobacterales|f__Rhodobacteraceae|g__Amaricoccus	0.000741285	0.00123976		9.49879e-06	3.18899e-05		0.00011419	0.000411719		0	0
k__Bacteria|p__Chloroflexi|c__Thermomicrobia|o__JG30-KF-CM45|f__UnclassifiedJG30-KF-CM45|g__UnclassifiedJG30-KF-CM45	6.77549e-05	0.000233004		0.000371291	0.000570386		0.000397838	0.000823502		0	0
k__Bacteria|p__Actinobacteria|c__Acidimicrobiia|o__Acidimicrobiales|f__UnclassifiedAcidimicrobiales|g__UnclassifiedAcidimicrobiales	1.02394e-06	3.54703e-06		0.000182881	0.000608395		0.000632005	0.0013645		0	0
k__Bacteria|p__Firmicutes|c__Bacilli|o__Bacillales|f__Bacillaceae|g__Anoxybacillus	0.000500285	0.000872399		0	0		0.000338538	0.0010838		0	0
k__Bacteria|p__Firmicutes|c__Bacilli|o__Bacillales|f__Paenibacillaceae|g__Paenibacillus	8.92107e-05	0.000208092		0	0		0.000562356	0.00128561		0.000210902	0.000473084
k__Bacteria|p__Bacteroidetes|c__Sphingobacteriia|o__Sphingobacteriales|f__Sphingobacteriaceae|g__OtherSphingobacteriaceae	5.44377e-05	0.000127093		0.000407661	0.000823784		0.000311495	0.00107542		4.30039e-05	0.000121633
k__Bacteria|p__Proteobacteria|c__Alphaproteobacteria|o__Caulobacterales|f__Caulobacteraceae|g__Asticcacaulis	0.000432541	0.00117333		0	0		0.000359555	0.000688528		0	0
k__Bacteria|p__Proteobacteria|c__Alphaproteobacteria|o__Rhizobiales|f__Aurantimonadaceae|g__OtherAurantimonadaceae	0.000176103	0.000606626		0.00060835	0.0014349		0	0		0	0
k__Bacteria|p__Actinobacteria|c__Actinobacteria|o__Actinomycetales|f__Mycobacteriaceae|g__Mycobacterium	0.00021	0.000411738		3.42119e-06	8.56347e-06		0.00038626	0.000981625		0.000212385	0.000393709
k__Bacteria|p__Actinobacteria|c__Actinobacteria|o__Actinomycetales|f__Geodermatophilaceae|g__OtherGeodermatophilaceae	2.70425e-05	6.78195e-05		1.2753e-05	3.61489e-05		0	0		0.00109672	0.00310199
k__Bacteria|p__Proteobacteria|c__Alphaproteobacteria|o__Sphingomonadales|f__Sphingomonadaceae|g__Sphingopyxis	1.26746e-05	2.9431e-05		0	0		0.000696328	0.00170064		0	0
k__Bacteria|p__Cyanobacteria|c__Oscillatoriophycideae|o__Chroococcales|f__Xenococcaceae|g__UnclassifiedXenococcaceae	0.000756497	0.00196873		2.98233e-07	1.03311e-06		0	0		0	0
k__Bacteria|p__Proteobacteria|c__Deltaproteobacteria|o__Myxococcales|f__Polyangiaceae|g__OtherPolyangiaceae	7.69781e-06	2.6666e-05		0.000744891	0.00258038		3.12819e-06	1.12789e-05		0	0
k__Bacteria|p__Actinobacteria|c__Coriobacteriia|o__Coriobacteriales|f__Coriobacteriaceae|g__UnclassifiedCoriobacteriaceae	0.000219043	0.0003828		0.000187702	0.000476512		0.000143058	0.000389437		0.000283328	0.000801372
k__Bacteria|p__Firmicutes|c__Clostridia|o__Clostridiales|f__UnclassifiedClostridiales|g__UnclassifiedClostridiales	0.000488736	0.00150694		6.52275e-07	2.25955e-06		0.000136989	0.000443621		0.000159729	0.000451781
k__Bacteria|p__Proteobacteria|c__Alphaproteobacteria|o__Rhodospirillales|f__Acetobacteraceae|g__Roseococcus	0.000683495	0.00216185		3.45997e-06	1.19857e-05		2.7334e-05	9.8554e-05		0	0
k__Bacteria|p__Actinobacteria|c__Actinobacteria|o__Actinomycetales|f__Frankiaceae|g__UnclassifiedFrankiaceae	5.64319e-07	1.95486e-06		6.76344e-05	0.000234293		0.000582113	0.00209884		0	0
k__Bacteria|p__Proteobacteria|c__Gammaproteobacteria|o__Alteromonadales|f__[Chromatiaceae]|g__Other[Chromatiaceae]	0.000141191	0.00023038		1.53144e-06	3.83397e-06		0.000510542	0.00091225		0	0
k__Bacteria|p__Bacteroidetes|c__[Saprospirae]|o__[Saprospirales]|f__Chitinophagaceae|g__Flavisolibacter	0.0001967	0.00050597		0.000113488	0.000208399		0.000292162	0.00104899		0.000101804	0.000287945
k__Bacteria|p__Actinobacteria|c__Actinobacteria|o__Actinomycetales|f__Actinomycetaceae|g__Actinobaculum	0.000329157	0.00102713		0.000133478	0.000316079		0.000210694	0.000759669		0	0
k__Bacteria|p__Firmicutes|c__Bacilli|o__Lactobacillales|f__Leuconostocaceae|g__Leuconostoc	0.000198691	0.000486329		0.000226281	0.000258199		0.000244308	0.000651336		0	0
k__Bacteria|p__Proteobacteria|c__Alphaproteobacteria|o__Sphingomonadales|f__Sphingomonadaceae|g__UnclassifiedSphingomonadaceae	7.72856e-06	2.049e-05		0.000302543	0.000752149		0.000284205	0.000857805		0.000104438	0.000295395
k__Bacteria|p__Actinobacteria|c__Actinobacteria|o__Actinomycetales|f__Pseudonocardiaceae|g__Pseudonocardia	7.09651e-07	1.69858e-06		0.000193733	0.000567303		0.000446027	0.00124172		0	0
k__Bacteria|p__Proteobacteria|c__Alphaproteobacteria|o__Rhizobiales|f__Bartonellaceae|g__UnclassifiedBartonellaceae	0.000325554	0.00112775		0.0001943	0.000633829		0	0		0.000234149	0.000662274
k__Bacteria|p__Actinobacteria|c__Actinobacteria|o__Actinomycetales|f__Actinomycetaceae|g__N09	0.000156103	0.000530573		0.000110721	0.000265222		0.000356614	0.00128579		0	0
k__Bacteria|p__Firmicutes|c__Erysipelotrichi|o__Erysipelotrichales|f__Erysipelotrichaceae|g__[Eubacterium]	0.000148388	0.000342002		1.01399e-05	3.51257e-05		0.000454405	0.00162492		0	0
k__Bacteria|p__Actinobacteria|c__Actinobacteria|o__Actinomycetales|f__Intrasporangiaceae|g__Tetrasphaera	0	0		1.45342e-05	4.23847e-05		0.000389203	0.00140329		0.000316444	0.000841602
k__Bacteria|p__Proteobacteria|c__Betaproteobacteria|o__Neisseriales|f__Neisseriaceae|g__Eikenella	0.000556158	0.00173655		8.5094e-05	0.000293649		5.36625e-07	1.93483e-06		0	0
k__Bacteria|p__Armatimonadetes|c__[Fimbriimonadia]|o__[Fimbriimonadales]|f__[Fimbriimonadaceae]|g__Fimbriimonas	0.000287448	0.000578489		6.47759e-05	9.31491e-05		0.000251729	0.000321186		0	0
k__Bacteria|p__Actinobacteria|c__Actinobacteria|o__Actinomycetales|f__Dietziaceae|g::OtherDietziaceae	0.000241191	0.000458203		8.77987e-06	1.6866e-05		0.000344228	0.000680724		0	0
k__Bacteria|p__Proteobacteria|c__Gammaproteobacteria|o__Pasteurellales|f__Pasteurellaceae|g__Actinobacillus	0.000406083	0.0013828		3.81093e-06	1.32014e-05		0.000196083	0.000477303		0	0
k__Bacteria|p__Proteobacteria|c__Alphaproteobacteria|o__Rhizobiales|f__Methylocystaceae|g__UnclassifiedMethylocystaceae	0.000268943	0.000672256		7.39026e-07	2.56006e-06		0.000178606	0.000643972		0.000202733	0.000573414
k__Bacteria|p__Actinobacteria|c__Actinobacteria|o__Actinomycetales|f__Cellulomonadaceae|g__Cellulomonas	0.000170193	0.00040964		0.000322877	0.00100868		9.54945e-05	0.00034431		0	0
k__Bacteria|p__Bacteroidetes|c__Flavobacteriia|o__Flavobacteriales|f__[Weeksellaceae]|g__Other[Weeksellaceae]	6.12176e-05	0.000210958		0	0		0.000407479	0.000994837		0.000100302	0.000220744
k__Bacteria|p__Acidobacteria|c__Solibacteres|o__Solibacterales|f__UnclassifiedSolibacterales|g__UnclassifiedSolibacterales	0	0		0	0		0	0		0.000851569	0.0024086
k__Bacteria|p__Actinobacteria|c__Actinobacteria|o__Actinomycetales|f__Microbacteriaceae|g__UnclassifiedMicrobacteriaceae	0.000191239	0.00065178		8.66972e-06	2.78549e-05		2.39261e-05	8.05364e-05		0.0005032	0.00142326
k__Bacteria|p__Firmicutes|c__Bacilli|o__Bacillales|f__Listeriaceae|g__Brochothrix	0.00016761	0.00055709		0	0		0	0		0.000576115	0.0016295
k__Bacteria|p__Proteobacteria|c__Alphaproteobacteria|o__Sphingomonadales|f__Erythrobacteraceae|g__UnclassifiedErythrobacteraceae	0.000157363	0.000380727		0.000223027	0.000586257		0.000153805	0.00055455		0	0
k__Bacteria|p__Proteobacteria|c__OtherProteobacteria|o__OtherProteobacteria|f__OtherProteobacteria,g__OtherProteobacteria	0.000178381	0.000488222		1.96995e-06	4.68076e-06		0.000337715	0.00121765		0	0
k__Bacteria|p__Proteobacteria|c__Gammaproteobacteria|o__Aeromonadales|f__Aeromonadaceae|g__UnclassifiedAeromonadaceae	0.000329921	0.000536863		0.000122177	0.000179664		8.56578e-05	0.00013589		0	0
k__Bacteria|p__Actinobacteria|c__Actinobacteria|o__Actinomycetales|f__Intrasporangiaceae|g__OtherIntrasporangiaceae	0.000520236	0.0017984		1.66265e-05	5.17314e-05		0	0		0	0
k__Bacteria|p__Proteobacteria|c__Gammaproteobacteria|o__Xanthomonadales|f__Sinobacteraceae|g__UnclassifiedSinobacteraceae	0.000372919	0.000929758		1.49932e-05	5.1938e-05		5.18121e-05	0.000186811		0.000129012	0.0003649
k__Bacteria|p__Proteobacteria|c__Gammaproteobacteria|o__Xanthomonadales|f__Xanthomonadaceae|g__Pseudoxanthomonas	1.77631e-05	4.1088e-05		0.000193357	0.000644101		0.000291915	0.000779655		0	0
k__Bacteria|p__Actinobacteria|c__Actinobacteria|o__Actinomycetales|f__Microbacteriaceae|g__Leucobacter	7.39025e-05	0.000238976		0	0		0.000108323	0.00025933		0.000476476	0.00134768
k__Bacteria|p__Actinobacteria|c__Actinobacteria|o__Actinomycetales|f__Pseudonocardiaceae|g__Actinomycetospora	0.000197556	0.000605147		1.22263e-05	3.02646e-05		0.00023703	0.000854625		6.10824e-05	0.000172767
k__Bacteria|p__Proteobacteria|c__Betaproteobacteria|o__OtherBetaproteobacteria|f__OtherBetaproteobacteria|g__OtherBetaproteobacteria	7.74957e-05	0.000222117		0.000267864	0.000543307		0.000147741	0.000386792		0	0
k__Bacteria|p__Proteobacteria|c__Alphaproteobacteria|o__Rhodospirillales|f__Acetobacteraceae|g__Roseomonas	0.000501002	0.00116889		2.30665e-06	7.99045e-06		0	0		0	0
k__Bacteria|p__Actinobacteria|c__Thermoleophilia|o__Solirubrobacterales|f__UnclassifiedSolirubrobacterales|g__UnclassifiedSolirubrobacterales	0.000171213	0.000334147		3.74197e-05	0.00011922		9.31604e-05	0.000335895		0.000235028	0.000461715
k__Bacteria|p__Firmicutes|c__Bacilli|o__Bacillales|f__Alicyclobacillaceae|g__Alicyclobacillus	7.64866e-06	2.64957e-05		0.000415702	0.00144003		3.50429e-05	0.000126349		0	0
k__Bacteria|p__Firmicutes|c__Clostridia|o__Clostridiales|f__Lachnospiraceae|g__Coprococcus	9.42025e-05	0.000326327		3.492e-05	0.000120966		0.000305876	0.00110285		0	0
k__Bacteria|p__Proteobacteria|c__Betaproteobacteria|o__Neisseriales|f__Neisseriaceae|g__Kingella	1.18507e-05	4.10521e-05		0	0		0.000409186	0.00102286		0	0
k__Bacteria|p__Actinobacteria|c__Actinobacteria|o__Actinomycetales|f__Actinomycetaceae|g__Mobiluncus	0	0		0	0		5.64609e-06	2.03573e-05		0.000667066	0.00188675
k__Bacteria|p__Acidobacteria|c__Acidobacteria-6|o__iii1-15|f__Unclassifiediii1-15|g__Unclassifiediii1-15	0.000257276	0.000811907		7.89407e-06	2.73459e-05		0.000161084	0.000580797		0	0
k__Bacteria|p__Proteobacteria|c__Alphaproteobacteria|o__Rhizobiales|f__Beijerinckiaceae|g__UnclassifiedBeijerinckiaceae	0.000216391	0.000748124		0.000149369	0.000350865		2.1279e-06	5.44219e-06		6.75775e-05	0.000191138
k__Bacteria|p__Actinobacteria|c__Coriobacteriia|o__Coriobacteriales|f__Coriobacteriaceae|g__Atopobium	0.000184994	0.000507864		0.000119898	0.00035647		1.82803e-05	5.90937e-05		0.000129012	0.0003649
k__Bacteria|p__Actinobacteria|c__Actinobacteria|o__Actinomycetales|f__Micrococcaceae|g__Arthrobacter	0.000127555	0.000360422		1.72998e-05	5.99284e-05		0.000242109	0.000872935		0	0
k__Bacteria|p__Actinobacteria|c__Actinobacteria|o__Actinomycetales|f__Pseudonocardiaceae|g__Saccharomonospora	0	0		0	0		0.000347722	0.00125373		0	0
k__Bacteria| p__UnlcassifiedOther	0.00920031	0.00683426		0.0044106	0.0053647		0.00619035	0.00550071		0.00640989	0.00780204
